# Supplementary material for: Variability in Phelan-McDermid Syndrome in a Cohort of 210 Individuals
Source: Front Genet. 2022 Apr 12;13:652454. doi: 10.3389/fgene.2022.652454 (PMC9044489; doi:10.3389/fgene.2022.652454)
Supplement: Supplementary file 1 [file Table2.XLSX]

## Sheet: Supplementary Table S2
Supplementary Table S2. Cytogenetic and FISH results and genomic coordinates at 22q13.3 CNVs identified in PMS patients with deletions.
In addition to PMS-related deletions, the table shows other CNVs in chromosome 22 as well as VUS or potentially clinically relevant CNVs in other chromosomes. Coordinates are based on the GRCh37/hg19 assembly. AD, autosomal dominant; AR, autosomal recessive; CNV, copy number variation; VUS, variant of uncertain significance; LB, likely benign; LP, likely pathogenic; NA, not available; P, pathogen…
						Deletions					Additional duplications
Individual	Karyotype	FISH	MLPA	Parental origin	Initial test for detection	Chromosome	Coordinates start	Coordinates end	Size (Mb)	Type of genetic alteration at chromosome 22q13.3	Chromosome	Coordinates start	Coordinates end	Size (Mb)	Comments about additional deletions/duplications	Classification
PMS1	46, XX	46, XX. Ish del (22) (q13.3)(D22S75+, 22qter-)	Yes	STRs Non-informative	MLPA	22	49863484	5121915	1.36	Simple terminal deletion
PMS2	46, XY	NA	Yes	Paternal	MLPA	22	46911135	51219150	4.31	Simple terminal deletion
PMS3	46, XX	46, XX. Ish del (22) (q13.3)(D22S75+, 22qter-)	Yes	Paternal	MLPA	22	47344796	51219150	3.87	Simple terminal deletion
PMS4	46,XY, del (22) (q13.2)	46, XY. ish del (22) (q13.2)(D22S75+,22qter)	Yes	Paternal	Karyotype	22	44448116	51219150	6.77	Simple terminal deletion
PMS5	46, XX	NA	Yes	Paternal	MLPA	22	48760481	51219150	2.46	Simple terminal deletion
PMS6	46, XX	46, XX. ish del (22) (q13.2) (D22S1056+)	Yes	STRs Non-informative	MLPA	22	50901467	51219150	0.32	Simple terminal deletion
PMS7	46, XX del (22) (q13.3)	NA	Yes	Paternal	Karyotype	22	41999974	51208191	9.22	Simple terminal deletion
PMS8	46, XX del (22) (q13.3)	46, XY. Ish del (22) (q13.3)(22qter-)	Yes	Paternal	Karyotype	22	44678331	51208191	6.55	Simple terminal deletion
PMS9	46, XX del (22) (q13.3)	NA	Yes	Paternal	Prenatal Karyotype and MLPA	22	46079498	51208191	5.13	Simple terminal deletion
PMS10	46, XY	NA	Yes	NA	MLPA	22	51123291	51209150	0.08	Simple terminal deletion
PMS11	46, XX del (22) (q13.3)	NA	Yes	NA	MLPA	22	46071665	51209150	5.14	Simple terminal deletion, and mosaic 20-25%
PMS12	46, XY	NA	Yes	Paternal	MLPA	22	51123291	51209150	0.08	Simple terminal deletion
PMS13	46,XY, del (22) (q13.2)	46, XY. Ish del (22) (q13.3)(ARSA-/D22S75-)	Yes	Maternal	Karyotype	22	44329398	51209150	6.88	Simple terminal deletion
PMS14	46, XX	46XX. ish del (22) (q13.3) (D22S1056-)	Yes	Paternal	MLPA	22	48842109	51209150	2.37	Simple terminal deletion
PMS15	46, XX del (22) (q13.3)	NA	Yes	Paternal	Karyotype	22	43927405	51219009	7.29	Simple terminal deletion
PMS16	46, XX del (22) (q13.3)	NA	Yes	NA	Karyotype	22	42162661	51219150	9.05	Simple terminal deletion
PMS17	46,XY, del (22) (q13.2)	46XY. ish del (22) (q13.3) (D22S1056-)	Yes	Paternal	Karyotype	22	43304710	51219150	7.91	Simple terminal deletion
PMS18	46, XX del (22) (q13.3)	46XX. ish del (22) (q13.3) (D22S1056-)	Yes	NA	Karyotype	22	45779389	51219150	5.44	Simple terminal deletion
PMS19	46, XY	46XY. ish del (22) (q13.3) (D22S1056-)	Yes	Paternal	MLPA	22	44672928	51219150	6.55	Simple terminal deletion
PMS20	46, XY	46XY. ish del (22) (q13.3) (D22S1056-)	Yes	STRs Non-informative	MLPA	22	48521705	51219150	2.70	Simple terminal deletion, and mosaic 22%
PMS21	46, XY	46XY. ish del (22) (q13.3) (D22S1056-)	Yes	STRs Non-informative	MLPA	22	49647264	51219150	1.57	Simple terminal deletion
PMS22	46, XX del (22) (q13.3)	46XX. ish del (22) (q13.3) (D22S1056-)	Yes	Paternal	Karyotype	22	43227460	51304566	8.08	Simple terminal deletion
PMS23	NA	46XX. ish del (22) (q13.3) (D22S1056-)	Yes	Maternal	MLPA	22	47249272	51224402	3.97	Simple terminal deletion
						22	38153178	38271100	0.12						OMIM genes: TRIOBP. Associated with recessive hearing loss	VUS
						22	37432930	37549617	0.11						OMIM genes: KCTD17, TMPRSS6, IL2RB	VUS
PMS24	NA	46XX. ish del (22) (q13.3) (D22S1056-)	Yes	NA	MLPA	22	51123491	51219150	0.09	Simple terminal deletion	16	32037242	33798524	1.76	Near region involved in 16p11.2 duplication syndrome	VUS
PMS25	NA	46XY. ish del (22) (q13.3) (D22S1056-)	Yes	STRs Non-informative	MLPA	22	47472126	51219150	3.75	Simple terminal deletion
PMS26	46, XX	46XX. ish del (22) (q13.3) (D22S1056-)	Yes	NA	MLPA	22	48183626	51219009	3.04	Simple terminal deletion
PMS27	46 XY, r(22)(p11.2q13) [22]/46, XY [31]	46 XY, r(22)(DS221046-) [45]/46, XY [65]	Yes	paternal	Karyotype	22	46215812	51219150	5.00	r(22), mosaic 41%
PMS28	46, XY del (22) (q13.3)	46XY. ish del (22) (q13.3) (D22S1056-)	Yes	NA	Karyotype	22	43941127	51219009	7.23	Simple terminal deletion
PMS29	NA	46, XY. ish del (22) (q13.3) (D22S1056-)	Yes	STRs Non-informative	MLPA	22	49388810	51219009	1.83	Simple terminal deletion
PMS30	46, XY		Yes	Maternal	CGH-array	22	48654563	51208017	2.55	Simple terminal deletion
PMS31	46, XX	46, XX. ish del (22) (q13.3) (D22S1056+)	Yes	Paternal	MLPA	22	51123016	51171495	0.48	Interstitial deletion	9	220253	329743	0.110	DOCK8 intragenic deletion. Combined immunodeficiency due to dock8 deficiency (AR inheritance)	VUS-LB
		46, XX. ish del (22) (q13.3) (D22S1056+)				15	32019696	32462701	0.44						Deletion of 15q13.3 recurrent region (D-CHRNA7 LCR to BP5), includes CHRNA7 and OTUD7A	LP
PMS32	46, XY	NA	Yes	NA	MLPA	22	48940644	51207029	2.23	Simple terminal deletion
PMS33	46, XY	NA	Yes	NA	MLPA	22	49513903	51207029	1.70	Interstitial deletion
PMS34	46, XX	46XX. ish del (22) (q13.3) (LSI+;Tel22qter-)	Yes	NA	MLPA	22	49122887	51207029	2.09	Simple terminal deletion
PMS35	46, XX, t(13;22) (p10;q13.3)	46, XX. ish del (22) (q13.3) (LSI+;Tel22qter),der (13) t(13,22) (p10,q13)	Yes	paternal	Karyotype	22	43787878	51208017	7.42	Unbalanced translocation	13	Not detected by CMA
PMS36	46, XX del (22) (q13.3)	NA	yes	NA	FISH	22	46689866	51208017	4.52	Simple terminal deletion
PMS37	46, XX del (22) (q13.3)	46, XX. ish del (22) (q13.3) (SHANK3-)	Yes	Paternal	Karyotype	22	43787878	51208017	7.42	Simple terminal deletion
PMS38	46 XX, r (22) (p11q13)	46 XY, r(22)(DS221046-) [80]/46, XY [20]	Yes	NA	Karyotype	22	44339582	51207029	6.87	r(22), mosaic 80%
PMS39	46 XY, r (22) (p11q13)	46 XY, r(22)(DS221046-)	Yes	NA	Karyotype	22	44685660	51219009	6.53	r(22)
PMS40	46, XY	NA	Yes	NA	MLPA	22	48444567	51219009	2.77	Simple terminal deletion
PMS41	46, XY del (22) (q13.3)	NA	Yes	NA	Karyotype	22	44230667	49402996	5.17	Interstitial deletion
						22	37941054	38952054	1.00
PMS42	46, XX del (22) (q13.3)	46XY. ish del (22) (q13.3) (D22S1056-)	Yes	Paternal	Karyotype	22	43264598	51219009	7950	Simple terminal deletion
						17	1945546	1946427	0.01						Partial duplication of DPH1. Developmental delay with short stature, dysmorphic features, and sparse hair (AR inheritance)	VUS
PMS43	46 XY, r (22) (p11q13)	NA	Yes	NA	Karyotype	22	46204739	51219009	5.01	r(22)	4	182624551	183358303	0.008	Partial duplication of TENM3. Micropthalmia (AR inheritance)	VUS-LB
						17	14090300	15491748	1.40						Hereditary neuropathy with liability to pressure palsies, OMIM#162500. Deletion of PMP22	P
PMS44	46, XX	NA	Yes	NA	MLPA	22	51009420	51207029	0.20	Simple terminal deletion	19	12821165	13231929	0.41	19p13.2 microduplication encompassing the NFIX gene. Deletions of this gene are associated with Marshall Syndrome, OMIM:164006	VUS
PMS45	46, XY	NA	Yes	NA	CGH-array	22	51123016	51207029	0.08	Simple terminal deletion	16	32573808	33631581	1.06	Near region to 16p11.2 duplication syndrome	LB
PMS46	46, XY	NA	Yes	NA	CGH-array	22	50869360	51224402	0.33	Single terminal deletion	16	34452386	34747729	0.30	Near region to 16p11.2 duplication syndrome	LB
PMS47	46, XX	NA	Yes	NA	CGH-array	22	46461385	51219150	4.76	Simple terminal deletion
PMS48	46, XX	NA	Yes	NA	CGH-array	22	45340807	51207029	5.87	Simple terminal deletion
PMS49	46, XY	NA	Yes	NA	CGH-array	22	45407776	51207029	5.80	Simple terminal deletion
						22	44804274	45127095	0.32						Genes: LDOC1L, PRR5 partial	VUS
PMS50	46, XY del (22)(q13.3)	NA	Yes	NA	Karyotype	22	42977500	51207029	8.23	Simple terminal deletion
PMS51	46, XX	46, XX. ish del (22) (q13.3) (SHANK3x2)	Yes	NA	MLPA/CGH-array	22	51165618	51178242	0.01	Interstitial deletion
PMS52	46, XX	NA	Yes	NA	CGH-array	22	48202588	51207029	3.00	Simple terminal deletion
PMS53	46, XX	NA	Yes	NA	CGH-array	22	43206844	51207029	8.00	Simple terminal deletion
PMS54	46, XY	46, XY. ish del (22) (q13.3) (D22S1056-)	Yes	NA	MLPA	22	47786898	51208042	3.42	Simple terminal deletion
PMS55	46, XY	NA	Yes	NA	MLPA	22	47950091	51208042	3.26	Single terminal deletion and mosaic 60%
PMS56	46, XX del (22)(q13.3)	46, XX. Ish del22 q13.3( ARSA-)	Yes	NA	MLPA	22	48992919	51207029	2.21	Simple terminal deletion
PMS57	46, XY	NA	Yes	NA	CGH-array	22	51123040	51172040	0.05	Interstitial deletion
PMS58	46, XX	NA	Yes	NA	CGH-array	22	49796784	51207029	1.41	Simple terminal deletion
PMS60	46, XX del (22) (q13.3)	NA	Yes	NA	karyotype	22	43227523	51219009	7.99	Simple terminal deletion
PMS61	46, XX	46, XX. ish del (22) (q13.3) (SHANK3-)	Yes	NA	FISH	22	50821612	51207029	0.39	Single terminal deletion
PMS62	46,XX, r(22) (p11.1q13.1 )	46 XY, r(22)(DS221046-)	Yes	Paternal	Karyotype	22	48388703	51219009	2.83	r(22)
PMS63	46, XX	46, XX. Ish del22 q13.3( ARSA-)	Yes	Paternal	FISH	22	50055368	51207029	1.15	Simple terminal deletion
PMS64	46, XX	NA	Yes	Maternal	CGH-array	22	49700404	51207029	1.51	Simple terminal deletion
PMS65	46, XY	NA	Yes	NA	CGH-array	22	50793661	51208170	0.40	Simple terminal deletion
PMS66	46,XY, del (22) (q13.2)de novo	46,XY, ish der (22) t(16;22)(q24; q13.2)	Yes	paternal	Karyotype/FISH	22	48388703	51208042	2.82	Unbalanced translocation	16	86602294	90124279	3.52	Terminal 16p duplication. OMIM genes: FOXC2, FOXL1, FBXO31, JPH3, CA5A, ZNF469, CIBA, MVD, CTU2, PIEZO1, GALNS, CDT1, APRT, TRAPPC2L, ACSF3,CDH15, ANKRD11, PGN, RPL13, CHMP1A CDK10, FANCA, TUBB3, GAS0. PMID: 32604767 established a SRO for a group of duplications in this region as LP, P	VUS-LP
PMS67	46,XX, del (22) (q13.2)	46,XX, ish der (22) (ARSA-)	Yes	NA	MLPA	22	48587960	51207029	2.62	Simple terminal deletion	8	8221923	8669614	0.45	OMIM genes: MFHAS1	VUS
PMS68	46,XX, del (22) (q13.3)	NA	Yes	Paternal	Karyotype	22	44760732	51207029	6.45	Simple terminal deletion
PMS69	46, XX	46,XX, ish der (22) (ARSA-)	Yes	NA	MLPA	22	46663547	51219009	4.55	Simple terminal deletion
PMS70	46, XX	46,XX, ish der (22) (ARSA-)	Yes	Paternal	MLPA	22	51123016	51208242	0.09	Simple terminal deletion
PMS71	46, XX	NA	Yes	Paternal	CGH-array	22	46142665	5121900	5.08	Simple terminal deletion
PMS72	46, XY	NA	Yes	Paternal	CGH-array	22	51123016	51206200	0.08	Simple terminal deletion
PMS73	46, XX	46,XY, ish der (22) (ARSA-; bk799F10-)	Yes	Maternal	MLPA	22	50710349	51207029	0.49	Simple terminal deletion	22	19710115	20787997	1078	Chromosome 22q11.2 microduplication syndrome (OMIM 608363) region. OMIM genes: GP1BB, TBX1, TNXRD2, COMT, TANGO2, RTN4R, SCARF2	VUS
						22	43415599	50313803	6.89						Adjacent 22q13 deletion. Many genes
PMS74	46, XX	NA	Yes	Paternal	CGH-array	22	49834302	51224402	1.39	Simple terminal deletion
PMS75	46, XY	46,XY. ish del (22) (q13.3) (D22S1056x2)	Yes	Paternal	MLPA	22	51123016	51171495	0.49	Interstitial deletion
						15	32011762	32462701	0.45						Deletion of 15q13.3 recurrent region (D-CHRNA7 LCR to BP5), includes CHRNA7 and OTUD7A	LP
PMS76	46, XX	NA	Yes	NA	MLPA	22	50971316	51207029	0.23	Simple terminal deletion
PMS77	46, XY	46,XY. ish del (22) (q13.3) (D22S1056x2)	Yes	NA	CGH-array	22	51115928	51175872	0.60	Interstitial deletion
PMS78	46,XX, r(22)	NA	Yes	NA	CGH-array	22	47356943	51193821	3.84	r(22)
PMS79	46, XX	NA	Yes	NA	CGH-array	22	51122483	51208242	0.08	Simple terminal deletion
PMS80	46, XY r(22)	NA	Yes	NA	Karyotype	22	49123197	51178213	2.05	r(22)	22	43933495	49010078	5076	22q13 duplication. OMIM genes: FBLN1, ATXN10, PPARA, TRMU, CELSR1	VUS
PMS81	46, XX	NA	Yes	NA	CGH-array	22	50764067	51207029	0.44	Simple terminal deletion, and mosaic 85%
PMS82	46, XX	NA	Yes	NA	MLPA	22	46461585	51207029	4.74	Simple terminal deletion, and mosaic 30%
PMS83	46, XY r(22)(p11q13.3) [109]/46, XY[46]	NA	Yes	Paternal	Karyotype, MLPA	22	46786315	51211392	4.42	r(22), mosaic 50%
PMS84	46, XX	NA	Yes	NA	CGH-array	22	46539271	51207029	4.45	Simple terminal deletion
PMS85	46, XY	46,XX, ish del(22)(q13.3q13.3)(ARSA -)	Yes	NA	Karyotype	22	46689866	51207029	4.52	Simple terminal deletion
PMS86	46,XX,del(22)(q13.2	46,XY.ish del(22)(q13.3q13.3)(ARSA -)	Yes	NA	Karyotype	22	42907787	51207029	8.23	Simple terminal deletion
PMS87	46,XY,del(22)(q13.2)	46,XY.ish del(22)(q13.3q13.3)(ARSA -)	Yes	NA	Karyotype	22	46689866	51207029	4.52	Simple terminal deletion
PMS88	46,XY,del(22)(q13.2)	NA	Yes	NA	Karyotype	22	43454393	51208042	7.75	Simple terminal deletion
PMS89	46,XX,der(22)t(4;22)(q35.1q13)	46,XY.ish del(22)(q13.3q13.3)(ARSA -)	Yes	Paternal	Karyotype	22	48654563	51208017	2.55	Unbalanced translocation	4	184129828	190880440	6750	Terminal 4q duplication. Many genes	VUS
PMS90	46,XY,del(22)(q13.2)	NA	Yes	NA	Karyotype	22	43206844	51207029	8.00	Simple terminal deletion
PMS91	46,XX,del(22)(q13.2)	46,XX.ish r(22)(p11.2q13.3)(ARSA -)	Yes	NA	Karyotype	22	42663298	51207029	8.54	Simple terminal deletion
PMS92	46,XX,r(22)(p11.2q13.3)	46,XY.ish del(22)(q13.3q13.3)(ARSA -)	Yes	NA	Karyotype	22	49146109	51208042	2.06	r(22)
PMS93	46,XY,del(22)(q13.2)	NA	Yes	NA	CGH-array	22	44685660	51207029	6.52	Simple terminal deletion
PMS94	46, XY	NA	Yes	NA	CGH-array	22	51127254	51207029	0.08	Interstitial deletion
PMS95	46,XX,del(22)(q13.3)	46 XX. ish22q11.11.2 (N25+), 22q13.3 (SHANK3-)	Yes	Maternal	Karyotype	22	42385962	51207029	8.82	Simple terminal deletion, and mosaic 80%
PMS96	46 XX, del 22 (q13)	NA	Yes	Paternal	Karyotype	22	44386281	51207029	6.82	Simple terminal deletion	7	153805624	154030651	0.023	OMIM genes: DPP6 partial duplication	VUS
PMS97	46,XX,r(22)(p11.q13)	46,XX,r(22).ish r(22)(p11.2q13.3)(ARSA -)	Yes	Paternal	Karyotype	22	48258736	51208017	2.95	Simple terminal deletion	22	48175850	48237819	0.062	Adjacent 22q13 deletion. No genes	VUS-LB
PMS98	46,XY, der (8,22) t(p23.1; q13.2)	46,XY, ish der (22) t(8;22)(p23.1; q13.2)	Yes	paternal	karyotype	22	47268861	51219009	3.95	Unbalanced translocation	8	183250	13262917	13079	Terminal 8p duplication. Many genes	VUS
PMS99	46, XY	NA	Yes	NA	CGH-array	22	51123191	51146603	0.02	Interstitial deletion
PMS100	46XX[55]/46 XX del 22 (p11)[55] and 46,XX del (22)(q13.3)	mos 46,XX[24]/ 46,XX,r(22)(p11.1q13.2)[6]	Yes	Maternal	Karyotype/FISH	22	41652733	51211392	9.55	r(22) mosaic 22%
PMS101	46, XX	NA	Yes	Maternal	CGH-array	22	51123291	51208170	0.08	Simple terminal deletion
PMS102	46, XX	NA	Yes	NA	CGH-array	22	50688321	51207029	0.52	Simple terminal deletion
PMS103	46, XY	NA	Yes	NA	CGH-array	22	51121751	51206200	0.08	Simple terminal deletion, and mosaic 15%
PMS104	46, XX	NA	Yes	NA	CGH-array	22	49711443	51207029	1.50	Simple terminal deletion
PMS105	46, XY	NA	Yes	STRs Non-informative	CGH-array	22	50987287	51208017	0.22	Simple terminal deletion
PMS106	46, XY	NA	Yes	NA	CGH-array	22	51123491	51219009	0.09	Simple terminal deletion	15	32019696	32462701	0.450	15q13.3 recurrent duplication. Genes: OTUD7A, CHRNA7. PMID: 34356041 and PMID: 34320968 described the phenotypic spectrum of 15q13.3 duplications	VUS-LB
PMS107	46, XX	46,XX, ish der (22) t(X;22)(p22.33; q13.3)	Yes	Paternal	CGH-array	22	47323796	51207029	3.88	Unbalanced translocation	X	441610	733497	0.292	OMIM genes: SHOX	VUS
PMS108	46, XY	NA	Yes	NA	CGH-array	22	51123291	51178405	0.05	Interstitial deletion
PMS109	46,XY, del (22) (q13.2)	46,XY.ish del (22) (q13.2) (99K24-)	Yes	Maternal	Karyotype	22	42266947	50111863	7.85	Interstitial deletion
PMS110	46, XY	NA	Yes	Maternal	CGH-array	22	51116128	51219009	0.10	Simple terminal deletion, and mosaic 80%
PMS111	46, XY	NA	Yes	NA	CGH-array	22	47271796	51197766	3.93	Simple terminal deletion
PMS112	46, XX (prenatal)	NA	Yes	NA	CGH-array	22	43158867	51219009	8.06	Simple terminal deletion, and mosaic 12%	4	4305877	4370244	0.007	partial ZBTB49 duplication	VUS-LB
PMS113	46, XX	NA	Yes	NA	CGH-array	22	49638039	51224402	1.59	Simple terminal deletion
PMS115	46, XY	NA	Yes	NA	CGH-array	22	51123491	51219009	0.09	Simple terminal deletion
PMS116	46, XX	NA	Yes	NA	CGH-array	22	48654563	51207029	2.55	Simple terminal deletion
PMS117	46, XY	NA	Yes	NA	MLP/CGH-array	22	51123016	51150068	0.02	Interstitial deletion
PMS118	46,XX,r(22)(p11.2q13.3)[2]/46, XX[20]	46,XX.ish r(22)(p11.2q13.3)(ARSA )[4]/46, XX[26]	Yes	NA	Karyotype	22	47507497	51219150	3.71	r(22), mosaic 14%
PMS119	46,XX,r(22)(q11q13.3)	46, XX, r(22)(q11q13.3). ish(N25+,22qter-)	Yes	NA	Karyotype	22	47523796	51207029	3.68	r(22)
PMS120	46, XX del (22) (q13.3)	NA	Yes	NA	Karyotype	22	44257029	51207029	6.65	Simple terminal deletion
PMS121	46, XX	NA	Yes	NA	CGH-array	22	483341783	51207029	2.88	Simple terminal deletion	22	46779796	473623796	4.52	22q13 duplication Genes: CELSR1, GRAMDA4, CERK, TBC1D22A partial	VUS
PMS122	46, XX	NA	Yes	NA	CGH-array	22	48913095	51207029	2.29	Simple terminal deletion
PMS123	46, XX	NA	Yes	Paternal	CGH-array	22	47915877	51208017	3.29	Simple terminal deletion	22	47367112	47910705	0.543	22q13 duplication Genes: TBC1D22A partial	VUS
PMS125	46, XY, r(22)	NA	Yes	NA	Karyotype	22	48142037	51219150	3.08	r(22)
PMS126	46, XY (prenatal)	NA	Yes	Paternal	CGH-array	22	47030240	51207029	4.18	Simple terminal deletion
PMS127	46, XY del (22) (q13.3)	NA	Yes	NA	CGH-array	22	42648977	51207029	8.56	Simple terminal deletion
PMS128	46,XX,r(22)	NA	Yes	NA	Karyotype	22	51048400	51207029	0.16	r(22)
PMS129	46, XY	NA	Yes	NA	CGH-array	22	50004789	51219347	1.21	Simple terminal deletion
PMS130	46, XY	NA	Yes	NA	CGH-array	22	51163425	51207029	0.04	Simple terminal deletion
PMS131	NA	NA	Yes	NA	CGH-array	22	45907030	51207029	5.30	Simple terminal deletion
PMS132	46, XY, del (22) (q13,3)	NA	Yes	NA	Karyotype	22	43633620	51219347	7.59	Simple terminal deletion
PMS133	46, XX	46,XX, ish mos del (22) (q13.33q13.33)(N85A3-)[68/100])	Yes	NA	CGH-array	22	51110928	51207029	0.09	Simple terminal deletion, and mosaic 68%
PMS134	46, XY	NA	Yes	NA	CGH-array	22	46862886	51207029	4.24	Simple terminal deletion
PMS135	46,XX,r(22)(p11.2q13.3)	NA	Yes	NA	Karyotype	22	45207029	51207029	6.00	r(22)
PMS138	NA	NA	Yes	NA	CGH-array	22	51178303	51219347	0.04	Simple terminal deletion, and mosaic 18-25%
PMS139	46, XY	46, XY, ish der (22) t(19;22)(q13.43; q13.3)(ARSA-)	Yes	NA	CGH-array	22	48425456	51305000	2.88	Unbalanced translocation	19	57561530	59129000	1.57	Terminal 19q duplication. Many genes	VUS
PMS140	46, XX	NA	Yes	NA	CGH-array	22	45737404	51270464	5.47	Simple terminal deletion
PMS141	46, XX, r(22)(p11q13.3)(1)/45, XX,-22(3)/46,XX(246)	NA	Yes	NA	Karyotype	22	47007019	51207029	4.19	r(22), mosaic 15%
PMS142	46, XY	NA	Yes	NA	CGH-array	22	49461763	51207029	1.74	Simple terminal deletion
PMS143	46, XX	NA	Yes	NA	CGH-array	22	47707029	51197838	3.49	Simple terminal deletion
PMS144	46, XX	NA	Yes	NA	CGH-array	22	48647763	51197766	2.55	Simple terminal deletion
PMS147	NA	NA	Yes	NA	MLPA	22	51166202	51224252	0.05	Simple terminal deletion
PMS148	46,XX	NA	Yes	Paternal	Karyotype/FISH	22	49711443	51224252	1.51	Simple terminal deletion	15	20190548	23707511	3.50	15q11.2 microduplication (includes BP1-BP2 region). OMIM genes: NIPA1.	VUS-LB
PMS149	46XX, r(22)(p13q13(7)/46 XX (43)	46XX, r(22)(p13q13(7)(ARSA-)/46 XX (43)(ARSA+)	Yes	NA	CGH-array	22	51126986	51197838	0.07	r(22), mosaic 14%
PMS150	46, XY	NA	Yes	NA	CGH-array	22	46928195	51304566	4.38	Simple terminal deletion
PMS151	46, XX	NA	Yes	NA	CGH-array	22	43859477	51207029	7.35	Simple terminal deletion
PMS152	46,XX, der (22) t(14;22)(q32.33; q13.3)	pending	Yes	NA	Karyotype	22	44797723	51207029	6.41	Unbalanced translocation	14	Not detected by CMA
PMS153	46,XY, der (22), t(12;22)(pter; qter)	NA	Yes	NA	Karyotype	22	47834462	51207029	3.37	Unbalanced translocation	12	189216	7882174	7882	Terminal 12p13 duplication. Many genes	VUS
PMS154	46, XY	NA	Yes	NA	CGH-array	22	50998973	51244566	0.24	Simple terminal deletion, and mosaic 75%
PMS155	46, XY	46, XY	Yes	NA	CGH-array	22	51137323	51207029	0.07	Simple terminal deletion
PMS156	46, XY, der (22)t(17;22)(q25;q13.3)	46, XY, der (22)t(17;22)(q25;q13.3)N85A3-)	Yes	Paternal	Karyotype/FISH	22	49450184	51268205	1.82	Unbalanced translocation	17	70900001	81195210	10030	Terminal 17q25 duplication. Many genes	VUS
PMS157	46, XX	NA	Yes	NA	CGH-array	22	47885306	51207029	3.32	Simple terminal deletion
PMS158	46, XY	NA	Yes	NA	CGH-array	22	48542040	51224252	2.68	Simple terminal deletion
						22	36174374	36360758	0.182						Genes: RBFOX2 partial	VUS
						22	33766355	33771672	0.0053						OMIM Genes: LARGE partial	VUS
PMS159	46, XX	Yes, NA	Yes	NA	CGH-array	22	50759160	51231844	0.47	Simple terminal deletion	11	134826516	135006516	0.18	No genes	LB
PMS160	46, XY	NA	Yes	NA	CGH-array	22	51122452	51231844	0.09	Simple terminal deletion
PMS161	46, XY	NA	Yes	NA	CGH-array	22	50791825	51197766	0.40	Simple terminal deletion	22	42522517	50788194	8.26	22q13 duplication. OMIM Genes: CYP2D6, TFC20, RRP7A, A4GALT, CYB5R3, ATXN10, PPARA, TRMU, CELSR1, ALG12, MLC1, TUBGCP6	VUS
PMS162	46, XX, der (22)t (20,22) (p11.23; q13.3)	Yes, NA	Yes	Paternal	Karyotype/FISH	22	47021059	51195728	4.17	Unbalanced translocation	20	63244	26293985	26.23	Terminal 20p duplication. Many genes	VUS
PMS163	46, XY	NA	Yes	NA	CGH-array	22	48365728	51195728	2.83	Simple terminal deletion
PMS164	46, XX del (22) (q13.3)	NA	Yes	NA	Karyotype	22	42641458	51244566	8.60	Simple terminal deletion
PMS166	46, XX del (22) (q13.3)	NA	Yes	NA	Karyotype	22	44845407	51207029	6.26	Simple terminal deletion
PMS167	46, XX, der (22)t (21,22) (qter; q13.3)	Yes, NA	Yes	Maternal	CGH-array	22	44673816	51207029	6.53	Unbalanced translocation	21	46812978	48084747	1.24	Terminal 21q22.3 duplication. Down syndrome critical region. OMIM Genes: COL18A1, SLC19A1, COL6A1, COL6A2, FCTD, LSS, MCM3AP, PCNT	VUS
PMS168	46, XY del (22) (q13.3)	NA	Yes	NA	Karyotype	22	42228156	51195728	8.97	Simple terminal deletion
PMS169	46, XX	NA	Yes	NA	CGH-array	22	44914604	51207029	6.29	Simple terminal deletion
PMS170	46, XX del (22) (q13.3)	NA	Yes	NA	CGH-array	22	40887029	51207029	10.32	Simple terminal deletion, and mosaic 10-12%
PMS171	46, XX del (22) (q13.3)	NA	Yes	NA	CGH-array	22	41995335	51195728	9.20	Simple terminal deletion
PMS172	46, XX, r(22) (p11.2q13 [18]/46, XX [78]	46, XX, r(22) (p11.2q13 [6]/46,XX[24]. ish r(22) (SHANK3-)	Yes	NA	Karyotype	22	50435086	51207029	0.77	r(22), mosaic 22%
PMS173	46, XY del (22) (q13.3)	NA	Yes	NA	Karyotype	22	44082454	51207029	7.12	Simple terminal deletion
PMS174	46, XY	NA	Yes	NA	Karyotype	22	47856347	51207029	3.35	Simple terminal deletion
PMS176	46,XY,r(22)(p11.2q13.3)	NA	Yes	NA	CGH-array	22	50443312	51207029	0.76	r(22)
PMS178	46, XY	NA	Yes	NA	CGH-array	22	51123491	51219009	0.09	Simple terminal deletion, and mosaic 35%
PMS179	NA	NA	Yes	NA	MLPA	22	44360007	51195729	6.84	Simple terminal deletion
PMS183	46, XY	NA	Yes	NA	MLPA	22	47057558	51178264	4.22	Simple terminal deletion
PMS184	46, XY	NA	Yes	NA	CGH-array	22	47730190	51178257	3.45	Simple terminal deletion
PMS186	46, XX	NA	Yes	NA	CGH-array	22	47664025	51219009	3.54	Simple terminal deletion	22	46579243	47630510	1051	22q13 duplication. OMIM genes: PPARA, TRMU, CELSR1,	VUS
PMS188	46, XX	46, XX, isnh der (22)t(17;22)(q25;q13.3)(N85A3-)	Yes	NA	CGH-array	22	47730190	51178257	3.45	Unbalanced translocation	17	73878627	81044553	7165	Terminal 17qter duplication. Many genes	VUS
PMS189	46, XY	NA	Yes	NA	CGH-array	22	47057558	51178264	4.12	Simple terminal deletion	15	32031012	32443078	0.412	15q13.3 recurrent duplication. Genes: OTUD7A, CHRNA7. PMID: 34356041 and PMID: 34320968 described the phenotypic spectrum of 15q13.3 duplications	VUS-LB
PMS191	46, XX	NA	Yes	NA	CGH-array	22	47357143	51219009	3.85	Simple terminal deletion
PMS192	46, XY	46,XX, ish der (22) t(8;22)(p23.1; q13.2)	Yes	NA	CGH-array	22	48173885	51218950	3.05	Unbalanced translocation	8	193250	4245582	2315	Terminal 8pter duplication. Many genes	VUS
PMS193	46, XX	pending	Yes	NA	CGH-array	22	47775188	51178257	3.40	Simple terminal deletion, and mosaic 65%	15	28227303	28409992	0.183	OMIM genes: OCA2 (Mutations in this gene result in type 2 oculocutaneous albinism, AR inheritance), HERC2.	VUS
PMS194	46, XY	NA	Yes	NA	CGH-array	22	51123491	51219009	0.09	Simple terminal deletion
PMS195	46, XX	NA	Yes	NA	CGH-array	22	50435086	51207029	0.78	Simple terminal deletion
PMS196	46, XX	NA	Yes	NA	MLPA	22	47856347	51207029	3.35	Simple terminal deletion
PMS199	46, XY	NA	Yes	NA	MLPA	22	51121521	51195728	0.07	Simple terminal deletion
PMS200	46, XY	NA	Yes	NA	CGH-array	22	49807696	51195728	1.39	Simple terminal deletion
PMS201	46, XX	NA	Yes	NA	MLPA	22	51123491	51219009	0.09	Simple terminal deletion
PMS203	46, XX	NA	Yes	NA	MLPA	22	42819009	51219009	8.40	Simple terminal deletion, and mosaic 28%
PMS204	46, XY	NA	Yes	NA	CGH-array	22	50134000	50155300	0.02	Simple terminal deletion
PMS205	46, XY	NA	Yes	NA	CGH-array	22	51123491	51219009	0.09	Simple terminal deletion, and mosaic 35%
PMS206	NA	NA	Yes	NA	CGH-array	22	51128324	51219009	0.09	Simple terminal deletion
						22	17615372	19414549	1.79						22q11.2 microduplication syndrome (OMIM: 608363), partial and Cat eye syndrome (OMIM 15470). OMIM genes: ADA2, ATP6V1E1, PEX26, USP18, PRODH, SLC25A1.	VUS
PMS210	46,XX,r(22)(p11.2q13.3)	NA	Yes	NA	Karyotype	22	50443314	51219009	0.77	r(22)
PMS212	46, XY	NA	Yes	NA	CGH-array	22	48541040	51224252	2.69	Simple terminal deletion
