# Supplementary material for: Variability in Phelan-McDermid Syndrome in a Cohort of 210 Individuals
Source: Front Genet. 2022 Apr 12;13:652454. doi: 10.3389/fgene.2022.652454 (PMC9044489; doi:10.3389/fgene.2022.652454)
Supplement: Supplementary file 6 [file Table1.XLSX]

## Sheet: kendal b_tau for deletions
Tau_b de Kendall, variables		Sex	Growth centile < 3%	Growth centile > 95%	Walk independent before after 15 months	Non verbal	Some words	Ability to make sentences	Hypotonia	Behaviour abnormalities	Regression	Seizures	High pain threshold	Decreased perspiration	Increased perspiration	Microcephaly	Macrocephaly	Dolichocephaly	Flat midface	Epicanthal folds	Strabismus	Ptosis	Deep set eyes	Long eyelashes	Full brow	Full/puffy eyelids	Wide nasal bridge	Bulbous nose	Prominent/dysplastic ears	Full/puffy cheeks	Widely spaced teeth/maloclussion	Pointed chin	Toe syndactyly	Hypoplastic/dysplastic toenails	Large, fleshy hands	Fifth finger clinodactily	Reason 1 for genetic consultation	Reason 2 for genetic consultation	Cardiac anomalies	Ophthalmological anomalies	Sphincter control	Renal and urogenital abnormalities	Llip/palate anomalies	Sleep problems	Skin anomalies	Recurrent infections	Herniae	Brain MRI studies	Brain MRI anomalies
Sex	Correlation coeficient	1	0.106747	0.0647206	0.0364878	-0.00651266	-0.0670871	0.09077	0.0137038	-0.019225	-0.00660033	,171**	0.0871039	-,155*	0	,192**	0.00375547	-0.0484128	-0.00564378	-0.0138202	,153*	-0.0987231	0.0253185	-0.00789337	0.013976	0.0139212	-0.0275465	0.0454613	-,131*	0.0795444	0.107583	-0.0534617	0.0526134	0.0993896	0.0411385	,135*	-0.0500998	0.0454604	-0.0438894	0.0165184	0.0564378	-0.0259313	,137*	0.0114198	0.0510437	0.0771484	0.0199205	0.0144896	-0.0196489
	Sig. (unilateral)		0.071117	0.186797	0.308434	0.464707	0.180757	0.111649	0.425872	0.396586	0.464041	0.00985833	0.117429	0.0170437	0.5	0.00416429	0.479521	0.253974	0.469323	0.425051	0.0183389	0.0890862	0.364935	0.457136	0.424417	0.42471	0.353576	0.267626	0.0363674	0.138996	0.0711561	0.232964	0.236517	0.0876301	0.28738	0.0326309	0.226564	0.241475	0.27366	0.41088	0.220736	0.361443	0.0301587	0.438117	0.242585	0.146362	0.392934	0.421674	0.394082
	N	190	190	190	189	186	186	181	187	187	188	187	187	188	187	190	188	188	187	188	187	187	187	187	187	187	187	187	188	187	187	187	187	187	187	187	189	189	189	187	187	188	188	187	188	187	187	187	188
Growth centile < 3	Correlation coeficient	0.106747	1	-,252**	,150*	0.0676508	-0.0216296	-0.080623	0.0890745	0.0240312	-0.000345692	,258**	0.0456259	-0.101167	-0.0207471	,191**	0.000196693	0.0141906	-0.00282189	,158*	0.008881	0	-0.0851622	-0.0868271	-0.0579005	-0.0417635	-0.0118056	0.00988289	0.0155987	0.0421117	0.0880223	-0.0613819	0	0.0695727	-0.0293847	,123*	-0.0440491	,124*	,281**	,127*	-0.00282189	0.0431086	,278**	-0.0114198	0.072554	0.111732	0.107571	0.107982	0.0658328
	Sig. (unilateral)	0.071117		0.000264038	0.0199454	0.178747	0.384305	0.139699	0.112218	0.371553	0.498114	0.000222426	0.266887	0.083266	0.388607	0.00429898	0.498927	0.423067	0.48465	0.0155618	0.451798	0.5	0.122728	0.118174	0.214864	0.284482	0.436044	0.446391	0.415543	0.282873	0.114979	0.201258	0.5	0.17135	0.344301	0.0471863	0.254753	0.0279695	5.77418e-05	0.0411155	0.48465	0.277763	6.99553e-05	0.438117	0.16056	0.0637764	0.0711789	0.0704195	0.183994
	N	190	190	190	189	186	186	181	187	187	188	187	187	188	187	190	188	188	187	188	187	187	187	187	187	187	187	187	188	187	187	187	187	187	187	187	189	189	189	187	187	188	188	187	188	187	187	187	188
Growth Accelerated	Correlation coeficient	0.0647206	-,252**	1	-0.00327226	0.0254219	0.0341902	-0.0773086	0.0921474	0.0426723	0.0520031	0.009668	0.0703994	-0.0593235	0.0715983	-0.0973242	,191**	-0.0320419	-0.0775527	-,157*	0.111449	0.0324017	0.0508359	-0.00767675	-0.0408399	0.00553211	0.00716059	0.10083	0.0584805	0.0418368	0.0864045	0.116786	0.0163687	0.0143434	,152*	-0.0067536	-0.0889582	-,181**	-0.0162932	-0.0873587	-0.0113319	-,203**	-0.0965076	,176**	-0.0658653	0.0116845	-,133*	-0.0339427	0.0438091
	Sig. (unilateral)	0.186797	0.000264038		0.482107	0.364756	0.320952	0.149821	0.104427	0.280293	0.238502	0.44755	0.168497	0.208615	0.164416	0.0904503	0.00443789	0.330633	0.145101	0.0157815	0.0642609	0.329281	0.244058	0.458308	0.28877	0.469929	0.461102	0.0845454	0.21194	0.284143	0.119319	0.0556087	0.411674	0.422455	0.0193689	0.463307	0.0914154	0.00265362	0.411612	0.116746	0.438589	0.00277011	0.0934639	0.00823946	0.183875	0.436694	0.0345952	0.321712	0.274559
	N	190	190	190	189	186	186	181	187	187	188	187	187	188	187	190	188	188	187	188	187	187	187	187	187	187	187	187	188	187	187	187	187	187	187	187	189	189	189	187	187	188	188	187	188	187	187	187	188
Walk independent before after 15 months	Correlation coeficient	0.0364878	,150*	-0.00327226	1	,259**	-0.00934637	-,312**	,148*	0.053302	0.0596077	0.110363	0.0453091	-0.0290445	-0.0060804	0.0770955	0.104096	0.0574566	0.0285697	-0.0247853	0.106182	,186**	0.0725152	-0.0236591	0.0345765	0.00772711	0.0370892	,155*	0.10738	0.0584366	,123*	-0.0848033	,228**	0.0473999	0.011352	0.0365133	-,112*	0.014174	0.0858306	,169*	-0.0417269	-0.00754458	0.102704	-0.00593303	-0.00154737	-0.00460708	0.106414	0.0946974	0.0733837
	Sig. (unilateral)	0.308434	0.0199454	0.482107		0.000215239	0.449421	1.4521e-05	0.0216493	0.233631	0.207501	0.0661428	0.26831	0.345618	0.466955	0.145237	0.0772963	0.216019	0.348402	0.36733	0.0737912	0.0055276	0.161337	0.373474	0.31862	0.458036	0.306488	0.0172091	0.0709979	0.212734	0.0463877	0.123725	0.000920999	0.258995	0.438481	0.309251	0.0473236	0.413687	0.120254	0.0106602	0.284651	0.459023	0.0800911	0.467754	0.491559	0.47495	0.0733498	0.0982651	0.157808
	N	189	189	189	189	186	186	181	187	187	188	187	187	188	187	189	188	188	187	188	187	187	187	187	187	187	187	187	188	187	187	187	187	187	187	187	188	188	188	187	187	187	188	187	188	187	187	187	188
Non verbal	Correlation coeficient	-0.00651266	0.0676508	0.0254219	,259**	1	-,610**	-,428**	0.118648	,174**	0.0820299	0.113124	0.0815982	-,127*	0.0453581	-,146*	-0.016452	-0.0168168	-0.0389983	0.047049	0.0505397	0.0547709	0.0217775	0.0833265	0.109847	-0.0652434	0.107858	0.0606234	,138*	,122*	0.0371319	-0.0386034	0.0816416	0.00147813	,155*	0.0897431	-0.0390381	0.0504451	-0.029352	,199**	-0.0824762	0.0897984	0.0199814	0.0481098	-0.00189681	-0.0203353	-0.00205008	0.00306936	-0.0247567
	Sig. (unilateral)	0.464707	0.178747	0.364756	0.000215239		5.25315e-17	4.69554e-09	0.0537618	0.00908825	0.132917	0.0624548	0.134179	0.0425589	0.269189	0.0236475	0.411703	0.409779	0.298403	0.26167	0.246497	0.228756	0.383842	0.129176	0.0681072	0.188077	0.0717251	0.205443	0.0306972	0.0488412	0.307243	0.300264	0.134052	0.492002	0.0178583	0.111739	0.281872	0.220927	0.34526	0.00351141	0.131621	0.111596	0.39318	0.257009	0.489737	0.391335	0.488907	0.48344	0.368505
	N	186	186	186	186	186	186	181	185	185	185	185	185	185	185	186	185	185	185	185	185	185	185	185	185	185	185	185	185	185	185	185	185	185	185	185	185	185	185	185	185	185	185	185	185	185	185	184	185
Some words	Correlation coeficient	-0.0670871	-0.0216296	0.0341902	-0.00934637	-,610**	1	-,438**	0.11663	-0.0766931	-0.0499184	-0.0136926	-0.00611871	0.094317	0.0337035	0.0521413	0.00806614	0.044346	0.0411939	-0.0305283	-0.00176551	0.0334988	0.022802	0.00800939	0.0724167	,123*	-0.0553224	0.075361	0.0291279	-0.0091555	0.061078	-0.000729438	0.102996	0.0996386	0.0376737	0.0107106	0.000834677	-0.0952071	-0.0473574	-,123*	-,131*	-0.0691471	0.00658636	-0.0553161	0.0545398	-0.00873593	0.0337035	0.10265	,124*
	Sig. (unilateral)	0.180757	0.384305	0.320952	0.449421	5.25315e-17		2.0734e-09	0.0568193	0.149097	0.249163	0.426326	0.466926	0.100382	0.323772	0.239101	0.456437	0.273741	0.288156	0.339398	0.490447	0.32477	0.378546	0.456742	0.162974	0.0473846	0.226498	0.153332	0.346381	0.450582	0.203693	0.496053	0.0811919	0.0882574	0.304665	0.442243	0.495076	0.0733217	0.260311	0.0476007	0.0373527	0.174133	0.464405	0.226524	0.229707	0.452836	0.323772	0.0824739	0.046366
	N	186	186	186	186	186	186	181	185	185	185	185	185	185	185	186	185	185	185	185	185	185	185	185	185	185	185	185	185	185	185	185	185	185	185	185	185	185	185	185	185	185	185	185	185	185	185	184	185
Ability to make sentences	Correlation coeficient	0.09077	-0.080623	-0.0773086	-,312**	-,428**	-,438**	1	-,280**	-0.117922	-0.0112024	-0.0989774	-0.0549307	0.0173695	-0.0876573	0.0971368	0.0247003	-0.025432	0.00228658	-0.010144	-0.034515	-0.0885481	-0.0675767	-0.097339	-,215**	-0.0608243	-0.0458681	-,170*	-,195**	-0.122328	-0.109074	0.0742528	-,200**	-0.0945352	-,216**	-,129*	0.0538282	0.0492995	0.0577784	-0.0965044	,266**	-0.00837319	-0.0736229	0.0314316	-0.0539735	0.00391053	-0.0781677	-,143*	-0.122576
	Sig. (unilateral)	0.111649	0.139699	0.149821	1.4521e-05	4.69554e-09	2.0734e-09		8.79452e-05	0.0568139	0.440266	0.0921021	0.23057	0.407866	0.119788	0.0962487	0.370175	0.366474	0.487763	0.445873	0.321658	0.117417	0.1823	0.0957866	0.00196256	0.207238	0.26915	0.0114416	0.00443118	0.0503774	0.0716808	0.159575	0.0036895	0.102341	0.00189726	0.0416327	0.215166	0.228774	0.219117	0.0977046	0.00018249	0.455278	0.161636	0.336623	0.234493	0.479079	0.147151	0.0275902	0.0500333
	N	181	181	181	181	181	181	181	181	181	181	181	181	181	181	181	181	181	181	181	181	181	181	181	181	181	181	181	181	181	181	181	181	181	181	181	181	181	181	181	181	181	181	181	181	181	181	180	181
Hypotonia	Correlation coeficient	0.0137038	0.0890745	0.0921474	,148*	0.118648	0.11663	-,280**	1	0.0189358	,136*	0.0258877	,241**	-,255**	0.0344019	-0.0741466	0.0730533	0.00448878	-0.0991899	0.0209304	0.0794113	0.00589717	0.105822	0.120068	,149*	0.0400622	,133*	,126*	0.061667	0.0931359	,130*	0.0819457	,260**	,313**	,409**	,142*	-,120*	-,159**	-0.044247	0.0564296	-,172**	0.0261937	,127*	0.0535211	0.0631593	0.0756462	,147*	0.0565933	-0.050596
	Sig. (unilateral)	0.425872	0.112218	0.104427	0.0216493	0.0537618	0.0568193	8.79452e-05		0.398107	0.0321151	0.362021	0.00049963	0.00025216	0.319471	0.155954	0.159549	0.475592	0.0880646	0.387649	0.139398	0.467949	0.0744785	0.0507627	0.0213725	0.292404	0.0350632	0.0424167	0.200167	0.102006	0.0384148	0.131871	0.000190993	9.83418e-06	1.19203e-08	0.0265294	0.0372875	0.0073057	0.273105	0.22077	0.00966774	0.360458	0.0410612	0.232716	0.194515	0.151112	0.0221926	0.220723	0.245086
	N	187	187	187	187	185	185	181	187	187	187	187	187	187	187	187	187	187	187	187	187	187	187	187	187	187	187	187	187	187	187	187	187	187	187	187	187	187	187	187	187	187	187	187	187	187	187	186	187
Behaviour abnormalities	Correlation coeficient	-0.019225	0.0240312	0.0426723	0.053302	,174**	-0.0766931	-0.117922	0.0189358	1	,252**	0.00273905	,254**	-0.11479	0.0164531	-0.116576	0.090723	-0.0351599	0.0541151	0.0891831	0.0963598	0.0713557	0.0365061	0.0882047	,173**	0.0615558	0.10341	,174**	0.0720937	0.0554912	0.00930726	0.0195568	-0.0698561	-0.0576096	-0.0511253	-0.0236403	-0.0669936	-0.0654236	-0.116586	0.0175229	0.0160718	0.0175229	0.0158533	,135*	0.0870318	-0.0625236	-,134*	0.0451625	0.0438518
	Sig. (unilateral)	0.396586	0.371553	0.280293	0.233631	0.00908825	0.149097	0.0568139	0.398107		0.000294328	0.485101	0.000271753	0.0587304	0.411227	0.0559299	0.107989	0.315785	0.230247	0.111936	0.0943942	0.165237	0.309286	0.114498	0.00909846	0.200592	0.0792218	0.00887052	0.162748	0.224585	0.449496	0.394843	0.170368	0.216025	0.242821	0.373571	0.159544	0.157826	0.0559149	0.40556	0.413251	0.40556	0.414412	0.0327788	0.117623	0.196911	0.0336724	0.269516	0.2749
	N	187	187	187	187	185	185	181	187	187	187	187	187	187	187	187	187	187	187	187	187	187	187	187	187	187	187	187	187	187	187	187	187	187	187	187	187	187	187	187	187	187	187	187	187	187	187	186	187
Regression	Correlation coeficient	-0.00660033	-0.000345692	0.0520031	0.0596077	0.0820299	-0.0499184	-0.0112024	,136*	,252**	1	0.0786062	,307**	-,286**	-0.0562149	-0.00633352	0.085928	0.0214374	-0.0115848	0.0505706	0.0408869	0.0782379	0.102456	,153*	,127*	0.0899452	0.00057698	0.0346607	0.103229	0.000274418	,153*	0.0461022	0.0415279	,192**	,127*	0.0368477	0.0112074	-,157**	-0.0849899	0.012594	-0.0115848	-0.0391661	-0.116519	0.114795	0.0739713	0.0210628	-0.0747708	-0.00458138	-0.00633352
	Sig. (unilateral)	0.464041	0.498114	0.238502	0.207501	0.132917	0.249163	0.440266	0.0321151	0.000294328		0.14185	1.39377e-05	4.69228e-05	0.221639	0.465491	0.119988	0.384703	0.43723	0.244612	0.288551	0.142981	0.0811587	0.0183901	0.0421457	0.10997	0.496861	0.31821	0.0790284	0.498507	0.0186522	0.264756	0.285573	0.00433261	0.0411335	0.307646	0.433579	0.00800918	0.122573	0.431813	0.43723	0.296617	0.0555389	0.058722	0.155878	0.386957	0.153926	0.47509	0.465491
	N	188	188	188	188	185	185	181	187	187	188	187	187	188	187	188	188	188	187	188	187	187	187	187	187	187	187	187	188	187	187	187	187	187	187	187	188	188	188	187	187	187	188	187	188	187	187	187	188
Seizures	Correlation coeficient	,171**	,258**	0.009668	0.110363	0.113124	-0.0136926	-0.0989774	0.0258877	0.00273905	0.0786062	1	,128*	-,132*	0.0289022	-0.00486086	0.00297223	-0.051316	0.0646845	0.0400575	,231**	-0.0163496	-0.0448898	0.0189932	0.0247795	-0.00925585	-0.0365054	-0.0350448	0.037993	-0.111552	0.0626733	-0.112717	0.0566365	0.0336073	0.0156297	-0.0253604	-0.0285066	-0.0340667	0.0426235	0.00791952	0.0646845	-,132*	,167*	0.0282017	-0.0838492	-,136*	0.0131185	-0.00723854	0.0635594
	Sig. (unilateral)	0.00985833	0.000222426	0.44755	0.0661428	0.0624548	0.426326	0.0921021	0.362021	0.485101	0.14185		0.0399211	0.0357406	0.346726	0.473572	0.483833	0.242008	0.18884	0.292426	0.000799687	0.411776	0.270198	0.397805	0.367702	0.449774	0.309289	0.316344	0.302175	0.0640839	0.196345	0.0621151	0.219933	0.323353	0.415601	0.364721	0.3358	0.300662	0.280517	0.456995	0.18884	0.036135	0.0114286	0.35026	0.126405	0.0321994	0.429003	0.460786	0.193016
	N	187	187	187	187	185	185	181	187	187	187	187	187	187	187	187	187	187	187	187	187	187	187	187	187	187	187	187	187	187	187	187	187	187	187	187	187	187	187	187	187	187	187	187	187	187	187	186	187
High pain threshold	Correlation coeficient	0.0871039	0.0456259	0.0703994	0.0453091	0.0815982	-0.00611871	-0.0549307	,241**	,254**	,307**	,128*	1	-,368**	0.0795147	0.0269617	0.0497856	-0.0113221	-0.0124654	0.0396284	,213**	-0.0214192	0.0425316	,218**	0.0821099	-0.0470599	0.0872845	,134*	0.118212	-0.0292575	,209**	,234**	,176**	,236**	,216**	,192**	-0.0317088	-0.105996	-0.0228127	0.0437519	-0.0124654	0.0437519	,134*	,264**	,134*	0.091199	-0.0936982	-0.0268459	-0.0115246
	Sig. (unilateral)	0.117429	0.266887	0.168497	0.26831	0.134179	0.466926	0.23057	0.00049963	0.000271753	1.39377e-05	0.0399211		2.57297e-07	0.139086	0.356545	0.248573	0.438642	0.432503	0.29444	0.00183602	0.385098	0.280939	0.00150311	0.131393	0.260498	0.116944	0.0342715	0.0534588	0.34494	0.00219866	0.000722414	0.00812324	0.000648748	0.00159491	0.00435654	0.318615	0.052005	0.377853	0.275355	0.432503	0.275355	0.0335982	0.000162195	0.0337494	0.106789	0.100647	0.357502	0.437554
	N	187	187	187	187	185	185	181	187	187	187	187	187	187	187	187	187	187	187	187	187	187	187	187	187	187	187	187	187	187	187	187	187	187	187	187	187	187	187	187	187	187	187	187	187	187	187	186	187
Decreased perspiration	Correlation coeficient	-,155*	-0.101167	-0.0593235	-0.0290445	-,127*	0.094317	0.0173695	-,255**	-0.11479	-,286**	-,132*	-,368**	1	-,265**	-0.0259231	-0.0437604	-0.000282215	0.100184	-,128*	-,169*	-0.0555556	-0.0579434	-,166*	-,201**	-0.0703908	-,121*	-0.0688973	-0.0702953	-0.0830592	-,227**	-,233**	-0.096225	-,223**	-,333**	-,262**	0.0385572	,109*	0.0804836	0.00761615	-0.0856115	0.0335111	-0.0725155	-0.0958289	-0.1053	0.0618195	0.0282889	0.0151272	-,134*
	Sig. (unilateral)	0.0170437	0.083266	0.208615	0.345618	0.0425589	0.100382	0.407866	0.00025216	0.0587304	4.69228e-05	0.0357406	2.57297e-07		0.000149382	0.361485	0.274782	0.49846	0.0859188	0.0400342	0.0105441	0.224322	0.214693	0.011961	0.00305377	0.168527	0.0499278	0.173703	0.168207	0.128654	0.000968954	0.000755674	0.0947036	0.00116384	2.87181e-06	0.000178596	0.282488	0.0460727	0.135536	0.458636	0.121487	0.323825	0.160688	0.0956178	0.0749405	0.199585	0.349819	0.418275	0.0332169
	N	188	188	188	188	185	185	181	187	187	188	187	187	188	187	188	188	188	187	188	187	187	187	187	187	187	187	187	188	187	187	187	187	187	187	187	188	188	188	187	187	187	188	187	188	187	187	187	188
Increased perspiration	Correlation coeficient	0	-0.0207471	0.0715983	-0.0060804	0.0453581	0.0337035	-0.0876573	0.0344019	0.0164531	-0.0562149	0.0289022	0.0795147	-,265**	1	-0.00678157	0.00918191	-0.0697709	-0.0347763	-0.00593307	0.0577638	0.0589256	0.0220619	0.0324253	0.0300731	,133*	0.0377195	0.0757831	0.0456435	,192**	-0.0080353	-0.0189792	,153*	0.117042	0.0938854	,230**	0.00972779	-0.0484962	-0.104911	-,132*	-0.0347763	-0.0226188	0.0860309	0.0187647	,138*	-0.0473558	-0.0654654	-0.0710763	-0.061696
	Sig. (unilateral)	0.5	0.388607	0.164416	0.466955	0.269189	0.323772	0.119788	0.319471	0.411227	0.221639	0.346726	0.139086	0.000149382		0.463155	0.450173	0.170663	0.317648	0.467754	0.215409	0.210803	0.381751	0.329164	0.340851	0.0343926	0.303477	0.150675	0.266808	0.00437802	0.456368	0.397879	0.0184029	0.0552182	0.100198	0.000868233	0.442485	0.228496	0.0762447	0.0353961	0.317648	0.378859	0.120337	0.399008	0.0301431	0.259189	0.185974	0.166836	0.200056
	N	187	187	187	187	185	185	181	187	187	187	187	187	187	187	187	187	187	187	187	187	187	187	187	187	187	187	187	187	187	187	187	187	187	187	187	187	187	187	187	187	187	187	187	187	187	187	186	187
Microcephaly	Correlation coeficient	,192**	,191**	-0.0973242	0.0770955	-,146*	0.0521413	0.0971368	-0.0741466	-0.116576	-0.00633352	-0.00486086	0.0269617	-0.0259231	-0.00678157	1	-,289**	-0.0429735	-0.000209633	-0.0699247	-0.01336	-0.0895122	-0.0470217	-0.0438323	-0.0622952	-0.0411948	-0.115182	0.00572663	-0.0669724	-,133*	0.0831184	-0.0545725	0.00553713	-0.0450393	-0.0665069	0.0786583	-0.0155587	0.0578174	0.0842806	-0.0620576	0.117395	-0.0662914	0.0822391	0.0106893	0.0310741	-0.0656127	0.0935272	0.0735551	0.0380117
	Sig. (unilateral)	0.00416429	0.00429898	0.0904503	0.145237	0.0236475	0.239101	0.0962487	0.155954	0.0559299	0.465491	0.473572	0.356545	0.361485	0.463155		3.88626e-05	0.278382	0.498859	0.169484	0.42771	0.111084	0.260667	0.274989	0.197776	0.287118	0.0581059	0.468874	0.179877	0.0350759	0.128484	0.228357	0.469902	0.269524	0.182195	0.14169	0.407888	0.186125	0.123923	0.198678	0.0546828	0.18233	0.130379	0.442046	0.335443	0.185437	0.101059	0.157893	0.301601
	N	190	190	190	189	186	186	181	187	187	188	187	187	188	187	190	188	188	187	188	187	187	187	187	187	187	187	187	188	187	187	187	187	187	187	187	189	189	189	187	187	188	188	187	188	187	187	187	188
Macrocephaly	Correlation coeficient	0.00375547	0.000196693	,191**	0.104096	-0.016452	0.00806614	0.0247003	0.0730533	0.090723	0.085928	0.00297223	0.0497856	-0.0437604	0.00918191	-,289**	1	,184**	0.0469271	,266**	0.0117615	0.0721399	,136*	-0.0857453	,150*	0.115286	,199**	,156*	0.0142311	,182**	0.0591547	0.0501884	-0.057477	0.0870396	0.0755318	0.000503544	-0.0398269	-,109*	-0.0522835	0.0140829	-0.0592266	0.0140829	-0.102704	-0.0157746	0.0306379	-0.0567268	-0.103923	-0.0946974	-0.0117938
	Sig. (unilateral)	0.479521	0.498927	0.00443789	0.0772963	0.411703	0.456437	0.370175	0.159549	0.107989	0.119988	0.483833	0.248573	0.274782	0.450173	3.88626e-05		0.00594922	0.261086	0.000139111	0.436281	0.162593	0.0319897	0.121119	0.0201594	0.0579423	0.00338357	0.0169136	0.42285	0.0064181	0.209901	0.246837	0.216555	0.117602	0.151478	0.49726	0.276117	0.0464552	0.237315	0.423845	0.209619	0.423845	0.0800911	0.41483	0.33762	0.219569	0.0781945	0.0982651	0.435937
	N	188	188	188	188	185	185	181	187	187	188	187	187	188	187	188	188	188	187	188	187	187	187	187	187	187	187	187	188	187	187	187	187	187	187	187	188	188	188	187	187	187	188	187	188	187	187	187	188
Dolichocephaly	Correlation coeficient	-0.0484128	0.0141906	-0.0320419	0.0574566	-0.0168168	0.044346	-0.025432	0.00448878	-0.0351599	0.0214374	-0.051316	-0.0113221	-0.000282215	-0.0697709	-0.0429735	,184**	1	0.0659357	,295**	-0.0591505	,141*	,127*	0.00689476	0.0533367	,166*	0.0177597	-0.0792759	0.069579	,174**	0.0297579	0.049869	-0.0406912	-0.039067	-0.067305	-0.0719708	0.0675047	-0.00144907	-0.0682705	-0.0106497	0.0275246	0.0214712	0.0260403	-0.0355777	0.0798369	-0.0396971	-0.0237804	-,194**	-0.0766361
	Sig. (unilateral)	0.253974	0.423067	0.330633	0.216019	0.409779	0.273741	0.366474	0.475592	0.315785	0.384703	0.242008	0.438642	0.49846	0.170663	0.278382	0.00594922		0.184262	2.70549e-05	0.209918	0.0272766	0.0414343	0.462542	0.233486	0.0117111	0.404309	0.139809	0.170681	0.008807	0.342429	0.248213	0.289463	0.297085	0.179331	0.163161	0.156846	0.491107	0.175259	0.44226	0.353687	0.384827	0.360884	0.313762	0.137471	0.294117	0.372847	0.00404493	0.147323
	N	188	188	188	188	185	185	181	187	187	188	187	187	188	187	188	188	188	187	188	187	187	187	187	187	187	187	187	188	187	187	187	187	187	187	187	188	188	188	187	187	187	188	187	188	187	187	187	188
Flat midface	Correlation coeficient	-0.00564378	-0.00282189	-0.0775527	0.0285697	-0.0389983	0.0411939	0.00228658	-0.0991899	0.0541151	-0.0115848	0.0646845	-0.0124654	0.100184	-0.0347763	-0.000209633	0.0469271	0.0659357	1	,227**	0.112023	0.091076	,178**	0.097561	0.0856946	,221**	0.105939	0.0620796	,130*	,154*	0.116577	0.0578308	-0.0725642	-0.049306	-,125*	-0.0343289	,115*	0.0503873	0.0912681	-0.0635271	-0.116818	0.0485443	,153*	-0.117752	,191**	-,134*	0.0209114	0.0266757	-0.0739554
	Sig. (unilateral)	0.469323	0.48465	0.145101	0.348402	0.298403	0.288156	0.487763	0.0880646	0.230247	0.43723	0.18884	0.432503	0.0859188	0.317648	0.498859	0.261086	0.184262		0.000962333	0.0632815	0.107098	0.00762814	0.0916677	0.121259	0.00127925	0.0742549	0.198594	0.0383361	0.0177989	0.0559284	0.215142	0.161174	0.250651	0.0436429	0.319827	0.0435327	0.219816	0.106615	0.193137	0.0555594	0.253968	0.0182398	0.0541458	0.00457221	0.0342744	0.387748	0.358367	0.156579
	N	187	187	187	187	185	185	181	187	187	187	187	187	187	187	187	187	187	187	187	187	187	187	187	187	187	187	187	187	187	187	187	187	187	187	187	187	187	187	187	187	187	187	187	187	187	187	186	187
Epicanthal folds	Correlation coeficient	-0.0138202	,158*	-,157*	-0.0247853	0.047049	-0.0305283	-0.010144	0.0209304	0.0891831	0.0505706	0.0400575	0.0396284	-,128*	-0.00593307	-0.0699247	,266**	,295**	,227**	1	0.0569993	,319**	0.0987323	-0.00782353	,146*	0.107519	,149*	0.0334009	0.101417	,145*	0.0489454	0.0988349	0.014533	,132*	0.0803395	0.0632854	-0.0181259	-0.0110803	-0.0432806	,154*	0.0559384	,212**	0.0867783	0.00682837	0.0828684	-,146*	-0.0194205	-0.0102237	-0.0699247
	Sig. (unilateral)	0.425051	0.0155618	0.0157815	0.36733	0.26167	0.339398	0.445873	0.387649	0.111936	0.244612	0.292426	0.29444	0.0400342	0.467754	0.169484	0.000139111	2.70549e-05	0.000962333		0.218471	6.85507e-06	0.089066	0.457514	0.0230485	0.0712753	0.0209087	0.324365	0.0827418	0.024061	0.252218	0.0888407	0.421443	0.0360118	0.136608	0.194042	0.393377	0.432319	0.276974	0.0176787	0.222762	0.00194755	0.117678	0.462902	0.128564	0.023545	0.395558	0.444554	0.169484
	N	188	188	188	188	185	185	181	187	187	188	187	187	188	187	188	188	188	187	188	187	187	187	187	187	187	187	187	188	187	187	187	187	187	187	187	188	188	188	187	187	187	188	187	188	187	187	187	188
Strabismus	Correlation coeficient	,153*	0.008881	0.111449	0.106182	0.0505397	-0.00176551	-0.034515	0.0794113	0.0963598	0.0408869	,231**	,213**	-,169*	0.0577638	-0.01336	0.0117615	-0.0591505	0.112023	0.0569993	1	0.0974552	-0.0151776	0.0973966	0.114634	-0.00772711	-0.0125815	0.115725	-0.00666075	-0.000155831	0.0472944	-0.0138481	0.0173762	0.0516367	0.0130483	-0.00533527	-0.0557851	-0.0567379	0.0907641	,390**	-0.0637181	0.036937	,166*	0.0912774	0.0289846	0.00460708	0.0920836	0.0790097	0.0258427
	Sig. (unilateral)	0.0183389	0.451798	0.0642609	0.0737912	0.246497	0.490447	0.321658	0.139398	0.0943942	0.288551	0.000799687	0.00183602	0.0105441	0.215409	0.42771	0.436281	0.209918	0.0632815	0.218471		0.0919055	0.418007	0.0920375	0.0589789	0.458036	0.43188	0.0572514	0.46381	0.499152	0.25946	0.4251	0.406336	0.240644	0.429379	0.470997	0.203371	0.192091	0.107884	5.36025e-08	0.192424	0.307217	0.0119863	0.106592	0.346312	0.47495	0.104585	0.141266	0.362251
	N	187	187	187	187	185	185	181	187	187	187	187	187	187	187	187	187	187	187	187	187	187	187	187	187	187	187	187	187	187	187	187	187	187	187	187	187	187	187	187	187	187	187	187	187	187	187	186	187
Ptosis	Correlation coeficient	-0.0987231	0	0.0324017	,186**	0.0547709	0.0334988	-0.0885481	0.00589717	0.0713557	0.0782379	-0.0163496	-0.0214192	-0.0555556	0.0589256	-0.0895122	0.0721399	,141*	0.091076	,319**	0.0974552	1	,196**	0.0152854	0.100525	0.0389396	,193**	0.0663455	0.0430331	0.111752	0.0555556	,146*	0.0226412	0.118047	-0.0101161	0.0581675	0.0393481	0.0103314	0.0353253	,186**	0.0510026	0.0517898	0.00450615	0.0914061	-0.0211423	-0.0549507	-0.0102869	-0.00508581	-0.0840197
	Sig. (unilateral)	0.0890862	0.5	0.329281	0.0055276	0.228756	0.32477	0.117417	0.467949	0.165237	0.142981	0.411776	0.385098	0.224322	0.210803	0.111084	0.162593	0.0272766	0.107098	6.85507e-06	0.0919055		0.00374017	0.417433	0.0851913	0.297687	0.00423312	0.182777	0.278637	0.0637419	0.224322	0.0234519	0.378743	0.0537054	0.445134	0.213802	0.27921	0.437048	0.314984	0.00563139	0.243345	0.239995	0.475498	0.10627	0.386542	0.2268	0.444214	0.472425	0.125923
	N	187	187	187	187	185	185	181	187	187	187	187	187	187	187	187	187	187	187	187	187	187	187	187	187	187	187	187	187	187	187	187	187	187	187	187	187	187	187	187	187	187	187	187	187	187	187	186	187
Deep set eyes	Correlation coeficient	0.0253185	-0.0851622	0.0508359	0.0725152	0.0217775	0.022802	-0.0675767	0.105822	0.0365061	0.102456	-0.0448898	0.0425316	-0.0579434	0.0220619	-0.0470217	,136*	,127*	,178**	0.0987323	-0.0151776	,196**	1	,123*	,273**	,326**	,236**	,219**	,152*	,215**	,184**	,137*	0.0566139	,157*	,208**	,154*	0.0953686	-0.106963	-0.0207836	-0.0197162	-0.0771616	0.0412247	-0.0795356	-0.0763309	0.0941815	-0.105073	0.00907841	-0.107201	-,234**
	Sig. (unilateral)	0.364935	0.122728	0.244058	0.161337	0.383842	0.378546	0.1823	0.0744785	0.309286	0.0811587	0.270198	0.280939	0.214693	0.381751	0.260667	0.0319897	0.0414343	0.00762814	0.089066	0.418007	0.00374017		0.0468473	9.85044e-05	4.36554e-06	0.000640051	0.00139769	0.0191426	0.00168146	0.00599283	0.0309834	0.220025	0.0161165	0.00224854	0.0178507	0.0780471	0.0504463	0.388416	0.394006	0.146321	0.28698	0.139023	0.148934	0.0994898	0.0759282	0.450732	0.0724081	0.000712931
	N	187	187	187	187	185	185	181	187	187	187	187	187	187	187	187	187	187	187	187	187	187	187	187	187	187	187	187	187	187	187	187	187	187	187	187	187	187	187	187	187	187	187	187	187	187	187	186	187
Long eyelashes	Correlation coeficient	-0.00789337	-0.0868271	-0.00767675	-0.0236591	0.0833265	0.00800939	-0.097339	0.120068	0.0882047	,153*	0.0189932	,218**	-,166*	0.0324253	-0.0438323	-0.0857453	0.00689476	0.097561	-0.00782353	0.0973966	0.0152854	,123*	1	,346**	0.112907	,194**	0.113855	,160*	-0.000831009	0.0789748	,167*	0.0198564	,187**	0.112957	,166*	0.0451563	-0.036334	-0.0612318	0.0402334	0.0663214	0.092481	0.0712893	,133*	,129*	0.0245684	0.0500022	,281**	0.110102
	Sig. (unilateral)	0.457136	0.118174	0.458308	0.373474	0.129176	0.456742	0.0957866	0.0507627	0.114498	0.0183901	0.397805	0.00150311	0.011961	0.329164	0.274989	0.121119	0.462542	0.0916677	0.457514	0.0920375	0.417433	0.0468473		1.17963e-06	0.0617995	0.0040269	0.0602391	0.0146311	0.495479	0.140724	0.0112653	0.393271	0.00530908	0.0617163	0.0119902	0.250929	0.288671	0.201833	0.291602	0.182864	0.103605	0.165462	0.0350826	0.0396471	0.368787	0.247639	6.55601e-05	0.066601
	N	187	187	187	187	185	185	181	187	187	187	187	187	187	187	187	187	187	187	187	187	187	187	187	187	187	187	187	187	187	187	187	187	187	187	187	187	187	187	187	187	187	187	187	187	187	187	186	187
Full brow	Correlation coeficient	0.013976	-0.0579005	-0.0408399	0.0345765	0.109847	0.0724167	-,215**	,149*	,173**	,127*	0.0247795	0.0821099	-,201**	0.0300731	-0.0622952	,150*	0.0533367	0.0856946	,146*	0.114634	0.100525	,273**	,346**	1	,363**	,340**	,338**	,228**	,220**	,179**	,174**	-0.00446446	,132*	,154*	0.116346	0.102772	-0.0505588	-0.0637554	0.0204948	-0.0723418	0.0469261	0.0652291	0.0816712	0.114768	-0.115365	0.0112159	0.0351993	-0.0238389
	Sig. (unilateral)	0.424417	0.214864	0.28877	0.31862	0.0681072	0.162974	0.00196256	0.0213725	0.00909846	0.0421457	0.367702	0.131393	0.00305377	0.340851	0.197776	0.0201594	0.233486	0.121259	0.0230485	0.0589789	0.0851913	9.85044e-05	1.17963e-06		3.59241e-07	1.71261e-06	2.03099e-06	0.000954066	0.00137331	0.00727986	0.00867222	0.475725	0.0359957	0.0176741	0.0562851	0.063202	0.219038	0.192285	0.389926	0.161917	0.261091	0.186839	0.132673	0.0587651	0.0578172	0.439213	0.316054	0.372545
	N	187	187	187	187	185	185	181	187	187	187	187	187	187	187	187	187	187	187	187	187	187	187	187	187	187	187	187	187	187	187	187	187	187	187	187	187	187	187	187	187	187	187	187	187	187	187	186	187
Full/puffy eyelids	Correlation coeficient	0.0139212	-0.0417635	0.00553211	0.00772711	-0.0652434	,123*	-0.0608243	0.0400622	0.0615558	0.0899452	-0.00925585	-0.0470599	-0.0703908	,133*	-0.0411948	0.115286	,166*	,221**	0.107519	-0.00772711	0.0389396	,326**	0.112907	,363**	1	,150*	0.0299927	,139*	,467**	,121*	,127*	0.0648513	0.0135595	0.0197716	0.0635948	,122*	-0.051329	0.0556147	-,197**	-0.0359448	-0.0438558	0.0145773	-0.0995196	,132*	-,204**	0.0124792	-,146*	-,164*
	Sig. (unilateral)	0.42471	0.284482	0.469929	0.458036	0.188077	0.0473846	0.207238	0.292404	0.200592	0.10997	0.449774	0.260498	0.168527	0.0343926	0.287118	0.0579423	0.0117111	0.00127925	0.0712753	0.458036	0.297687	4.36554e-06	0.0617995	3.59241e-07		0.0204135	0.341253	0.0288091	9.34044e-11	0.0490157	0.0413765	0.188226	0.426643	0.393715	0.192884	0.034637	0.215566	0.224081	0.00354452	0.311989	0.274882	0.421206	0.0873484	0.0356639	0.00267211	0.432429	0.023389	0.0124438
	N	187	187	187	187	185	185	181	187	187	187	187	187	187	187	187	187	187	187	187	187	187	187	187	187	187	187	187	187	187	187	187	187	187	187	187	187	187	187	187	187	187	187	187	187	187	187	186	187
Wide nasal bridge	Correlation coeficient	-0.0275465	-0.0118056	0.00716059	0.0370892	0.107858	-0.0553224	-0.0458681	,133*	0.10341	0.00057698	-0.0365054	0.0872845	-,121*	0.0377195	-0.115182	,199**	0.0177597	0.105939	,149*	-0.0125815	,193**	,236**	,194**	,340**	,150*	1	,444**	,287**	0.11407	,250**	,389**	,178**	0.116866	,179**	0.0924947	-0.0613704	-,125*	0.0386028	0.0775863	0.0436415	0.0254907	-0.0379104	0.094103	-0.0150528	-0.054176	0.0115235	0.0636645	0.00960408
	Sig. (unilateral)	0.353576	0.436044	0.461102	0.306488	0.0717251	0.226498	0.26915	0.0350632	0.0792218	0.496861	0.309289	0.116944	0.0499278	0.303477	0.0581059	0.00338357	0.404309	0.0742549	0.0209087	0.43188	0.00423312	0.000640051	0.0040269	1.71261e-06	0.0204135		6.90133e-10	4.46723e-05	0.0598895	0.000322015	5.63656e-08	0.00754615	0.0554854	0.00725417	0.103572	0.180698	0.0272345	0.29928	0.144997	0.275858	0.364053	0.302568	0.0996771	0.418672	0.229995	0.437559	0.193264	0.447895
	N	187	187	187	187	185	185	181	187	187	187	187	187	187	187	187	187	187	187	187	187	187	187	187	187	187	187	187	187	187	187	187	187	187	187	187	187	187	187	187	187	187	187	187	187	187	187	186	187
Bulbous nose	Correlation coeficient	0.0454613	0.00988289	0.10083	,155*	0.0606234	0.075361	-,170*	,126*	,174**	0.0346607	-0.0350448	,134*	-0.0688973	0.0757831	0.00572663	,156*	-0.0792759	0.0620796	0.0334009	0.115725	0.0663455	,219**	0.113855	,338**	0.0299927	,444**	1	,237**	0.0452255	,264**	,286**	0.0618767	,157*	,275**	0.0773315	-,123*	-,108*	-0.0658754	,165*	-0.000501991	0.00839571	0.0293904	,152*	0.0192833	-0.0686204	0.0472493	,140*	-0.00593716
	Sig. (unilateral)	0.267626	0.446391	0.0845454	0.0172091	0.205443	0.153332	0.0114416	0.0424167	0.00887052	0.31821	0.316344	0.0342715	0.173703	0.150675	0.468874	0.0169136	0.139809	0.198594	0.324365	0.0572514	0.182777	0.00139769	0.0602391	2.03099e-06	0.341253	6.90133e-10		0.000608573	0.268685	0.000157932	4.66952e-05	0.199367	0.0163224	8.73424e-05	0.14579	0.0334578	0.0495482	0.184481	0.0120449	0.497269	0.45442	0.344272	0.0189426	0.39628	0.174673	0.25966	0.028539	0.467732
	N	187	187	187	187	185	185	181	187	187	187	187	187	187	187	187	187	187	187	187	187	187	187	187	187	187	187	187	187	187	187	187	187	187	187	187	187	187	187	187	187	187	187	187	187	187	187	186	187
Prominent/dysplastic ears	Correlation coeficient	-,131*	0.0155987	0.0584805	0.10738	,138*	0.0291279	-,195**	0.061667	0.0720937	0.103229	0.037993	0.118212	-0.0702953	0.0456435	-0.0669724	0.0142311	0.069579	,130*	0.101417	-0.00666075	0.0430331	,152*	,160*	,228**	,139*	,287**	,237**	1	,152*	,151*	,162*	,189**	0.0536704	,196**	0.00250313	0.00532325	-,130*	0.0512591	-0.0165184	-,150*	0.0873118	-0.0289122	0.0639509	0.0714465	0.0106412	0.0677296	-0.0148055	-0.039837
	Sig. (unilateral)	0.0363674	0.415543	0.21194	0.0709979	0.0306972	0.346381	0.00443118	0.200167	0.162748	0.0790284	0.302175	0.0534588	0.168207	0.266808	0.179877	0.42285	0.170681	0.0383361	0.0827418	0.46381	0.278637	0.0191426	0.0146311	0.000954066	0.0288091	4.46723e-05	0.000608573		0.0190415	0.0199816	0.0134019	0.005067	0.232094	0.00377353	0.486383	0.468338	0.0224344	0.241665	0.41088	0.0206887	0.116871	0.346286	0.191557	0.164281	0.442306	0.177819	0.419989	0.292958
	N	188	188	188	188	185	185	181	187	187	188	187	187	188	187	188	188	188	187	188	187	187	187	187	187	187	187	187	188	187	187	187	187	187	187	187	188	188	188	187	187	187	188	187	188	187	187	187	188
Full/puffy cheeks	Correlation coeficient	0.0795444	0.0421117	0.0418368	0.0584366	,122*	-0.0091555	-0.122328	0.0931359	0.0554912	0.000274418	-0.111552	-0.0292575	-0.0830592	,192**	-,133*	,182**	,174**	,154*	,145*	-0.000155831	0.111752	,215**	-0.000831009	,220**	,467**	0.11407	0.0452255	,152*	1	0.108732	0.117432	0.0732392	0.0242757	0.0081121	,136*	0.105164	0.0138887	0.0614559	-0.037431	-0.0681319	0.0864557	-0.0271929	-,153*	0.0174056	-,165*	-0.0363517	-,160*	-,127*
	Sig. (unilateral)	0.138996	0.282873	0.284143	0.212734	0.0488412	0.450582	0.0503774	0.102006	0.224585	0.498507	0.0640839	0.34494	0.128654	0.00437802	0.0350759	0.0064181	0.008807	0.0177989	0.024061	0.499152	0.0637419	0.00168146	0.495479	0.00137331	9.34044e-11	0.0598895	0.268685	0.0190415		0.0690495	0.0546262	0.158934	0.370293	0.455953	0.031832	0.0589069	0.415657	0.200974	0.304854	0.176394	0.11918	0.35537	0.0184054	0.406181	0.0120301	0.310028	0.0147081	0.0418212
	N	187	187	187	187	185	185	181	187	187	187	187	187	187	187	187	187	187	187	187	187	187	187	187	187	187	187	187	187	187	187	187	187	187	187	187	187	187	187	187	187	187	187	187	187	187	187	186	187
Widely spaced teeth/maloclussion	Correlation coeficient	0.107583	0.0880223	0.0864045	,123*	0.0371319	0.061078	-0.109074	,130*	0.00930726	,153*	0.0626733	,209**	-,227**	-0.0080353	0.0831184	0.0591547	0.0297579	0.116577	0.0489454	0.0472944	0.0555556	,184**	0.0789748	,179**	,121*	,250**	,264**	,151*	0.108732	1	,189**	0.120281	,180**	,204**	,207**	-0.0283119	-0.0618707	0.0247277	-0.00761615	-0.0692178	-0.0335111	0.0563269	,121*	0.0830592	-0.00343442	0.0591496	-0.0101899	0.0694779
	Sig. (unilateral)	0.0711561	0.114979	0.119319	0.0463877	0.307243	0.203693	0.0716808	0.0384148	0.449496	0.0186522	0.196345	0.00219866	0.000968954	0.456368	0.128484	0.209901	0.342429	0.0559284	0.252218	0.25946	0.224322	0.00599283	0.140724	0.00727986	0.0490157	0.000322015	0.000157932	0.0199816	0.0690495		0.00494242	0.0504591	0.00714461	0.00274692	0.00239656	0.336857	0.171325	0.367968	0.458636	0.172584	0.323825	0.221185	0.0495999	0.128654	0.481321	0.209922	0.444884	0.171679
	N	187	187	187	187	185	185	181	187	187	187	187	187	187	187	187	187	187	187	187	187	187	187	187	187	187	187	187	187	187	187	187	187	187	187	187	187	187	187	187	187	187	187	187	187	187	187	186	187
Pointed chin	Correlation coeficient	-0.0534617	-0.0613819	0.116786	-0.0848033	-0.0386034	-0.000729438	0.0742528	0.0819457	0.0195568	0.0461022	-0.112717	,234**	-,233**	-0.0189792	-0.0545725	0.0501884	0.049869	0.0578308	0.0988349	-0.0138481	,146*	,137*	,167*	,174**	,127*	,389**	,286**	,162*	0.117432	,189**	1	-0.0177102	,148*	,133*	0.100069	,119*	-0.0540897	-0.00975244	-0.0759749	0.0578308	0.0813016	-0.0514201	0.0702779	0.0134804	-0.0734822	-0.0440193	-,155*	-0.0667621
	Sig. (unilateral)	0.232964	0.201258	0.0556087	0.123725	0.300264	0.496053	0.159575	0.131871	0.394843	0.264756	0.0621151	0.000722414	0.000755674	0.397879	0.228357	0.246837	0.248213	0.215142	0.0888407	0.4251	0.0234519	0.0309834	0.0112653	0.00867222	0.0413765	5.63656e-08	4.66952e-05	0.0134019	0.0546262	0.00494242		0.40457	0.0218059	0.0344756	0.0861648	0.0389139	0.203382	0.447095	0.150064	0.215142	0.133757	0.241565	0.168915	0.427066	0.158132	0.274139	0.017681	0.181276
	N	187	187	187	187	185	185	181	187	187	187	187	187	187	187	187	187	187	187	187	187	187	187	187	187	187	187	187	187	187	187	187	187	187	187	187	187	187	187	187	187	187	187	187	187	187	187	186	187
Toe syndactyly	Correlation coeficient	0.0526134	0	0.0163687	,228**	0.0816416	0.102996	-,200**	,260**	-0.0698561	0.0415279	0.0566365	,176**	-0.096225	,153*	0.00553713	-0.057477	-0.0406912	-0.0725642	0.014533	0.0173762	0.0226412	0.0566139	0.0198564	-0.00446446	0.0648513	,178**	0.0618767	,189**	0.0732392	0.120281	-0.0177102	1	,202**	,204**	,199**	0.00726219	-0.0269433	0.0458889	-0.034298	-0.0725642	0.0817876	0.0702439	-0.0638387	0.0732392	0.0267686	-0.0133631	0.00544301	-0.047576
	Sig. (unilateral)	0.236517	0.5	0.411674	0.000920999	0.134052	0.0811919	0.0036895	0.000190993	0.170368	0.285573	0.219933	0.00812324	0.0947036	0.0184029	0.469902	0.216555	0.289463	0.161174	0.421443	0.406336	0.378743	0.220025	0.393271	0.475725	0.188226	0.00754615	0.199367	0.005067	0.158934	0.0504591	0.40457		0.00290613	0.00273518	0.00336517	0.456996	0.339714	0.265709	0.319977	0.161174	0.132332	0.169031	0.191974	0.158934	0.357527	0.427694	0.470492	0.258218
	N	187	187	187	187	185	185	181	187	187	187	187	187	187	187	187	187	187	187	187	187	187	187	187	187	187	187	187	187	187	187	187	187	187	187	187	187	187	187	187	187	187	187	187	187	187	187	186	187
Hypoplastic/dysplastic toenails	Correlation coeficient	0.0993896	0.0695727	0.0143434	0.0473999	0.00147813	0.0996386	-0.0945352	,313**	-0.0576096	,192**	0.0336073	,236**	-,223**	0.117042	-0.0450393	0.0870396	-0.039067	-0.049306	,132*	0.0516367	0.118047	,157*	,187**	,132*	0.0135595	0.116866	,157*	0.0536704	0.0242757	,180**	,148*	,202**	1	,370**	,245**	0.018134	-0.0735689	-0.072613	-0.0174496	-0.0178377	0.0878108	0.0582816	0.0945237	0.102544	-0.0353774	-0.0389642	0.100438	-0.0620968
	Sig. (unilateral)	0.0876301	0.17135	0.422455	0.258995	0.492002	0.0882574	0.102341	9.83418e-06	0.216025	0.00433261	0.323353	0.000648748	0.00116384	0.0552182	0.269524	0.117602	0.297085	0.250651	0.0360118	0.240644	0.0537054	0.0161165	0.00530908	0.0359957	0.426643	0.0554854	0.0163224	0.232094	0.370293	0.00714461	0.0218059	0.00290613		2.20285e-07	0.000417797	0.393699	0.129583	0.161012	0.405948	0.403897	0.11554	0.213349	0.0986762	0.0809794	0.314731	0.29757	0.0859537	0.198529
	N	187	187	187	187	185	185	181	187	187	187	187	187	187	187	187	187	187	187	187	187	187	187	187	187	187	187	187	187	187	187	187	187	187	187	187	187	187	187	187	187	187	187	187	187	187	187	186	187
Large, fleshy hands	Correlation coeficient	0.0411385	-0.0293847	,152*	0.011352	,155*	0.0376737	-,216**	,409**	-0.0511253	,127*	0.0156297	,216**	-,333**	0.0938854	-0.0665069	0.0755318	-0.067305	-,125*	0.0803395	0.0130483	-0.0101161	,208**	0.112957	,154*	0.0197716	,179**	,275**	,196**	0.0081121	,204**	,133*	,204**	,370**	1	,333**	-0.0279548	-,131*	-0.0638415	0.0740565	-0.0323389	0.0740565	-0.0246158	0.0425499	-0.0175991	0.0525314	0.0664965	,150*	0.030157
	Sig. (unilateral)	0.28738	0.344301	0.0193689	0.438481	0.0178583	0.304665	0.00189726	1.19203e-08	0.242821	0.0411335	0.415601	0.00159491	2.87181e-06	0.100198	0.182195	0.151478	0.179331	0.0436429	0.136608	0.429379	0.445134	0.00224854	0.0617163	0.0176741	0.393715	0.00725417	8.73424e-05	0.00377353	0.455953	0.00274692	0.0344756	0.00273518	2.20285e-07		2.83686e-06	0.338797	0.0223206	0.191964	0.156249	0.329591	0.156249	0.368543	0.280855	0.405157	0.236862	0.182232	0.020544	0.340431
	N	187	187	187	187	185	185	181	187	187	187	187	187	187	187	187	187	187	187	187	187	187	187	187	187	187	187	187	187	187	187	187	187	187	187	187	187	187	187	187	187	187	187	187	187	187	187	186	187
Fifth finger clinodactily	Correlation coeficient	,135*	,123*	-0.0067536	0.0365133	0.0897431	0.0107106	-,129*	,142*	-0.0236403	0.0368477	-0.0253604	,192**	-,262**	,230**	0.0786583	0.000503544	-0.0719708	-0.0343289	0.0632854	-0.00533527	0.0581675	,154*	,166*	0.116346	0.0635948	0.0924947	0.0773315	0.00250313	,136*	,207**	0.100069	,199**	,245**	,333**	1	0.0405677	0.0532864	-0.047671	0.0439468	,124*	0.0108095	0.000262112	-0.0776948	0.0702741	0.0517408	-0.0137623	0.00857922	-0.0193609
	Sig. (unilateral)	0.0326309	0.0471863	0.463307	0.309251	0.111739	0.442243	0.0416327	0.0265294	0.373571	0.307646	0.364721	0.00435654	0.000178596	0.000868233	0.14169	0.49726	0.163161	0.319827	0.194042	0.470997	0.213802	0.0178507	0.0119902	0.0562851	0.192884	0.103572	0.14579	0.486383	0.031832	0.00239656	0.0861648	0.00336517	0.000417797	2.83686e-06		0.273146	0.206884	0.257799	0.274468	0.0451752	0.441399	0.498574	0.14466	0.168928	0.240203	0.425559	0.453553	0.395872
	N	187	187	187	187	185	185	181	187	187	187	187	187	187	187	187	187	187	187	187	187	187	187	187	187	187	187	187	187	187	187	187	187	187	187	187	187	187	187	187	187	187	187	187	187	187	187	186	187
Reason 1 for genetic consultation	Correlation coeficient	-0.0500998	-0.0440491	-0.0889582	-,112*	-0.0390381	0.000834677	0.0538282	-,120*	-0.0669936	0.0112074	-0.0285066	-0.0317088	0.0385572	0.00972779	-0.0155587	-0.0398269	0.0675047	,115*	-0.0181259	-0.0557851	0.0393481	0.0953686	0.0451563	0.102772	,122*	-0.0613704	-,123*	0.00532325	0.105164	-0.0283119	,119*	0.00726219	0.018134	-0.0279548	0.0405677	1	,369**	,122*	-0.0300663	-0.0401249	0.0757142	0.0902445	-0.0630896	0.0232272	0.0136937	-0.0227414	-,120*	-0.098727
	Sig. (unilateral)	0.226564	0.254753	0.0914154	0.0473236	0.281872	0.495076	0.215166	0.0372875	0.159544	0.433579	0.3358	0.318615	0.282488	0.442485	0.407888	0.276117	0.156846	0.0435327	0.393377	0.203371	0.27921	0.0780471	0.250929	0.063202	0.034637	0.180698	0.0334578	0.468338	0.0589069	0.336857	0.0389139	0.456996	0.393699	0.338797	0.273146		2.60741e-10	0.034376	0.327383	0.27534	0.129285	0.0890069	0.174052	0.364421	0.419312	0.367602	0.0375049	0.0703085
	N	189	189	189	188	185	185	181	187	187	188	187	187	188	187	189	188	188	187	188	187	187	187	187	187	187	187	187	188	187	187	187	187	187	187	187	189	189	189	187	187	188	188	187	188	187	187	187	188
Reason 2 for genetic consultation	Correlation coeficient	0.0454604	,124*	-,181**	0.014174	0.0504451	-0.0952071	0.0492995	-,159**	-0.0654236	-,157**	-0.0340667	-0.105996	,109*	-0.0484962	0.0578174	-,109*	-0.00144907	0.0503873	-0.0110803	-0.0567379	0.0103314	-0.106963	-0.036334	-0.0505588	-0.051329	-,125*	-,108*	-,130*	0.0138887	-0.0618707	-0.0540897	-0.0269433	-0.0735689	-,131*	0.0532864	,369**	1	0.0726659	0.0412603	0.0315411	0.100913	,204**	-0.0449133	-0.0456742	0.00148057	,118*	0.0468318	0.00341296
	Sig. (unilateral)	0.241475	0.0279695	0.00265362	0.413687	0.220927	0.0733217	0.228774	0.0073057	0.157826	0.00800918	0.300662	0.052005	0.0460727	0.228496	0.186125	0.0464552	0.491107	0.219816	0.432319	0.192091	0.437048	0.0504463	0.288671	0.219038	0.215566	0.0272345	0.0495482	0.0224344	0.415657	0.171325	0.203382	0.339714	0.129583	0.0223206	0.206884	2.60741e-10		0.131056	0.263422	0.314278	0.0602626	0.00086979	0.245456	0.241119	0.490941	0.0355157	0.236106	0.479061
	N	189	189	189	188	185	185	181	187	187	188	187	187	188	187	189	188	188	187	188	187	187	187	187	187	187	187	187	188	187	187	187	187	187	187	187	189	189	189	187	187	188	188	187	188	187	187	187	188
Cardiac anomalies	Correlation coeficient	-0.0438894	,281**	-0.0162932	0.0858306	-0.029352	-0.0473574	0.0577784	-0.044247	-0.116586	-0.0849899	0.0426235	-0.0228127	0.0804836	-0.104911	0.0842806	-0.0522835	-0.0682705	0.0912681	-0.0432806	0.0907641	0.0353253	-0.0207836	-0.0612318	-0.0637554	0.0556147	0.0386028	-0.0658754	0.0512591	0.0614559	0.0247277	-0.00975244	0.0458889	-0.072613	-0.0638415	-0.047671	,122*	0.0726659	1	0.103635	-0.0386847	0.0891415	,173**	0.044247	-0.0169256	0.10242	,135*	-0.021649	0.05415
	Sig. (unilateral)	0.27366	5.77418e-05	0.411612	0.120254	0.34526	0.260311	0.219117	0.273105	0.0559149	0.122573	0.280517	0.377853	0.135536	0.0762447	0.123923	0.237315	0.175259	0.106615	0.276974	0.107884	0.314984	0.388416	0.201833	0.192285	0.224081	0.29928	0.184481	0.241665	0.200974	0.367968	0.447095	0.265709	0.161012	0.191964	0.257799	0.034376	0.131056		0.0787694	0.298892	0.111424	0.00885131	0.273105	0.408481	0.0812334	0.0330559	0.3839	0.229501
	N	189	189	189	188	185	185	181	187	187	188	187	187	188	187	189	188	188	187	188	187	187	187	187	187	187	187	187	188	187	187	187	187	187	187	187	189	189	189	187	187	188	188	187	188	187	187	187	188
ophthalmological anomalies	Correlation coeficient	0.0165184	,127*	-0.0873587	,169*	,199**	-,123*	-0.0965044	0.0564296	0.0175229	0.012594	0.00791952	0.0437519	0.00761615	-,132*	-0.0620576	0.0140829	-0.0106497	-0.0635271	,154*	,390**	,186**	-0.0197162	0.0402334	0.0204948	-,197**	0.0775863	,165*	-0.0165184	-0.037431	-0.00761615	-0.0759749	-0.034298	-0.0174496	0.0740565	0.0439468	-0.0300663	0.0412603	0.103635	1	0.0111872	,250**	,208**	,155*	,148*	,191**	0.0722041	,267**	0.110221
	Sig. (unilateral)	0.41088	0.0411155	0.116746	0.0106602	0.00351141	0.0476007	0.0977046	0.22077	0.40556	0.431813	0.456995	0.275355	0.458636	0.0353961	0.198678	0.423845	0.44226	0.193137	0.0176787	5.36025e-08	0.00563139	0.394006	0.291602	0.389926	0.00354452	0.144997	0.0120449	0.41088	0.304854	0.458636	0.150064	0.319977	0.405948	0.156249	0.274468	0.327383	0.263422	0.0787694		0.439368	0.000321303	0.00232158	0.0171324	0.0214906	0.00460113	0.162378	0.000143402	0.0663911
	N	187	187	187	187	185	185	181	187	187	187	187	187	187	187	187	187	187	187	187	187	187	187	187	187	187	187	187	187	187	187	187	187	187	187	187	187	187	187	187	187	187	187	187	187	187	187	186	187
Sphincter control	Correlation coeficient	0.0564378	-0.00282189	-0.0113319	-0.0417269	-0.0824762	-,131*	,266**	-,172**	0.0160718	-0.0115848	0.0646845	-0.0124654	-0.0856115	-0.0347763	0.117395	-0.0592266	0.0275246	-0.116818	0.0559384	-0.0637181	0.0510026	-0.0771616	0.0663214	-0.0723418	-0.0359448	0.0436415	-0.000501991	-,150*	-0.0681319	-0.0692178	0.0578308	-0.0725642	-0.0178377	-0.0323389	,124*	-0.0401249	0.0315411	-0.0386847	0.0111872	1	-0.0635271	-0.0124106	,208**	-0.0681319	-0.00720676	-0.105231	,151*	0.0845508
	Sig. (unilateral)	0.220736	0.48465	0.438589	0.284651	0.131621	0.0373527	0.00018249	0.00966774	0.413251	0.43723	0.18884	0.432503	0.121487	0.317648	0.0546828	0.209619	0.353687	0.0555594	0.222762	0.192424	0.243345	0.146321	0.182864	0.161917	0.311989	0.275858	0.497269	0.0206887	0.176394	0.172584	0.215142	0.161174	0.403897	0.329591	0.0451752	0.27534	0.314278	0.298892	0.439368		0.193137	0.432797	0.00231207	0.176394	0.460852	0.0756201	0.0201832	0.124431
	N	187	187	187	187	185	185	181	187	187	187	187	187	187	187	187	187	187	187	187	187	187	187	187	187	187	187	187	187	187	187	187	187	187	187	187	187	187	187	187	187	187	187	187	187	187	187	186	187
Renal and urogenital anomalies	Correlation coeficient	-0.0259313	0.0431086	-,203**	-0.00754458	0.0897984	-0.0691471	-0.00837319	0.0261937	0.0175229	-0.0391661	-,132*	0.0437519	0.0335111	-0.0226188	-0.0662914	0.0140829	0.0214712	0.0485443	,212**	0.036937	0.0517898	0.0412247	0.092481	0.0469261	-0.0438558	0.0254907	0.00839571	0.0873118	0.0864557	-0.0335111	0.0813016	0.0817876	0.0878108	0.0740565	0.0108095	0.0757142	0.100913	0.0891415	,250**	-0.0635271	1	,161*	0.0342781	,179**	,156*	-0.0332816	0.0331927	-0.0223278
	Sig. (unilateral)	0.361443	0.277763	0.00277011	0.459023	0.111596	0.174133	0.455278	0.360458	0.40556	0.296617	0.036135	0.275355	0.323825	0.378859	0.18233	0.423845	0.384827	0.253968	0.00194755	0.307217	0.239995	0.28698	0.103605	0.261091	0.274882	0.364053	0.45442	0.116871	0.11918	0.323825	0.133757	0.132332	0.11554	0.156249	0.441399	0.129285	0.0602626	0.111424	0.000321303	0.193137		0.0138818	0.320074	0.00721674	0.0168292	0.32495	0.325825	0.380369
	N	188	188	188	187	185	185	181	187	187	187	187	187	187	187	188	187	187	187	187	187	187	187	187	187	187	187	187	187	187	187	187	187	187	187	187	188	188	188	187	187	188	187	187	187	187	187	186	187
Lip/palate anomalies	Correlation coeficient	,137*	,278**	-0.0965076	0.102704	0.0199814	0.00658636	-0.0736229	,127*	0.0158533	-0.116519	,167*	,134*	-0.0725155	0.0860309	0.0822391	-0.102704	0.0260403	,153*	0.0867783	,166*	0.00450615	-0.0795356	0.0712893	0.0652291	0.0145773	-0.0379104	0.0293904	-0.0289122	-0.0271929	0.0563269	-0.0514201	0.0702439	0.0582816	-0.0246158	0.000262112	0.0902445	,204**	,173**	,208**	-0.0124106	,161*	1	,141*	,143*	,127*	,154*	,200**	,129*
	Sig. (unilateral)	0.0301587	6.99553e-05	0.0934639	0.0800911	0.39318	0.464405	0.161636	0.0410612	0.414412	0.0555389	0.0114286	0.0335982	0.160688	0.120337	0.130379	0.0800911	0.360884	0.0182398	0.117678	0.0119863	0.475498	0.139023	0.165462	0.186839	0.421206	0.302568	0.344272	0.346286	0.35537	0.221185	0.241565	0.169031	0.213349	0.368543	0.498574	0.0890069	0.00086979	0.00885131	0.00232158	0.432797	0.0138818		0.0273558	0.025599	0.0419386	0.0178866	0.00324658	0.0384309
	N	188	188	188	188	185	185	181	187	187	188	187	187	188	187	188	188	188	187	188	187	187	187	187	187	187	187	187	188	187	187	187	187	187	187	187	188	188	188	187	187	187	188	187	188	187	187	187	188
Sleeping problems	Correlation coeficient	0.0114198	-0.0114198	,176**	-0.00593303	0.0481098	-0.0553161	0.0314316	0.0535211	,135*	0.114795	0.0282017	,264**	-0.0958289	0.0187647	0.0106893	-0.0157746	-0.0355777	-0.117752	0.00682837	0.0912774	0.0914061	-0.0763309	,133*	0.0816712	-0.0995196	0.094103	,152*	0.0639509	-,153*	,121*	0.0702779	-0.0638387	0.0945237	0.0425499	-0.0776948	-0.0630896	-0.0449133	0.044247	,155*	,208**	0.0342781	,141*	1	0.0267706	,129*	0.0057327	,232**	0.114741
	Sig. (unilateral)	0.438117	0.438117	0.00823946	0.467754	0.257009	0.226524	0.336623	0.232716	0.0327788	0.058722	0.35026	0.000162195	0.0956178	0.399008	0.442046	0.41483	0.313762	0.0541458	0.462902	0.106592	0.10627	0.148934	0.0350826	0.132673	0.0873484	0.0996771	0.0189426	0.191557	0.0184054	0.0495999	0.168915	0.191974	0.0986762	0.280855	0.14466	0.174052	0.245456	0.273105	0.0171324	0.00231207	0.320074	0.0273558		0.357518	0.0394095	0.468841	0.000783771	0.0588075
	N	187	187	187	187	185	185	181	187	187	187	187	187	187	187	187	187	187	187	187	187	187	187	187	187	187	187	187	187	187	187	187	187	187	187	187	187	187	187	187	187	187	187	187	187	187	187	186	187
Skin anomal.	Correlation coeficient	0.0510437	0.072554	-0.0658653	-0.00154737	-0.00189681	0.0545398	-0.0539735	0.0631593	0.0870318	0.0739713	-0.0838492	,134*	-0.1053	,138*	0.0310741	0.0306379	0.0798369	,191**	0.0828684	0.0289846	-0.0211423	0.0941815	,129*	0.114768	,132*	-0.0150528	0.0192833	0.0714465	0.0174056	0.0830592	0.0134804	0.0732392	0.102544	-0.0175991	0.0702741	0.0232272	-0.0456742	-0.0169256	,148*	-0.0681319	,179**	,143*	0.0267706	1	,149*	-0.0363517	0.119523	-0.0987465
	Sig. (unilateral)	0.242585	0.16056	0.183875	0.491559	0.489737	0.229707	0.234493	0.194515	0.117623	0.155878	0.126405	0.0337494	0.0749405	0.0301431	0.335443	0.33762	0.137471	0.00457221	0.128564	0.346312	0.386542	0.0994898	0.0396471	0.0587651	0.0356639	0.418672	0.39628	0.164281	0.406181	0.128654	0.427066	0.158934	0.0809794	0.405157	0.168928	0.364421	0.241119	0.408481	0.0214906	0.176394	0.00721674	0.025599	0.357518		0.0212021	0.310028	0.0515424	0.0884537
	N	188	188	188	188	185	185	181	187	187	188	187	187	188	187	188	188	188	187	188	187	187	187	187	187	187	187	187	188	187	187	187	187	187	187	187	188	188	188	187	187	187	188	187	188	187	187	187	188
Recurrent infections	Correlation coeficient	0.0771484	0.111732	0.0116845	-0.00460708	-0.0203353	-0.00873593	0.00391053	0.0756462	-0.0625236	0.0210628	-,136*	0.091199	0.0618195	-0.0473558	-0.0656127	-0.0567268	-0.0396971	-,134*	-,146*	0.00460708	-0.0549507	-0.105073	0.0245684	-0.115365	-,204**	-0.054176	-0.0686204	0.0106412	-,165*	-0.00343442	-0.0734822	0.0267686	-0.0353774	0.0525314	0.0517408	0.0136937	0.00148057	0.10242	,191**	-0.00720676	,156*	,127*	,129*	,149*	1	0.00445152	,141*	-0.0229737
	Sig. (unilateral)	0.146362	0.0637764	0.436694	0.47495	0.391335	0.452836	0.479079	0.151112	0.196911	0.386957	0.0321994	0.106789	0.199585	0.259189	0.185437	0.219569	0.294117	0.0342744	0.023545	0.47495	0.2268	0.0759282	0.368787	0.0578172	0.00267211	0.229995	0.174673	0.442306	0.0120301	0.481321	0.158132	0.357527	0.314731	0.236862	0.240203	0.419312	0.490941	0.0812334	0.00460113	0.460852	0.0168292	0.0419386	0.0394095	0.0212021		0.475795	0.0271655	0.377019
	N	187	187	187	187	185	185	181	187	187	187	187	187	187	187	187	187	187	187	187	187	187	187	187	187	187	187	187	187	187	187	187	187	187	187	187	187	187	187	187	187	187	187	187	187	187	187	186	187
Herniae	Correlation coeficient	0.0199205	0.107571	-,133*	0.106414	-0.00205008	0.0337035	-0.0781677	,147*	-,134*	-0.0747708	0.0131185	-0.0936982	0.0282889	-0.0654654	0.0935272	-0.103923	-0.0237804	0.0209114	-0.0194205	0.0920836	-0.0102869	0.00907841	0.0500022	0.0112159	0.0124792	0.0115235	0.0472493	0.0677296	-0.0363517	0.0591496	-0.0440193	-0.0133631	-0.0389642	0.0664965	-0.0137623	-0.0227414	,118*	,135*	0.0722041	-0.105231	-0.0332816	,154*	0.0057327	-0.0363517	0.00445152	1	,128*	0.0981315
	Sig. (unilateral)	0.392934	0.0711789	0.0345952	0.0733498	0.488907	0.323772	0.147151	0.0221926	0.0336724	0.153926	0.429003	0.100647	0.349819	0.185974	0.101059	0.0781945	0.372847	0.387748	0.395558	0.104585	0.444214	0.450732	0.247639	0.439213	0.432429	0.437559	0.25966	0.177819	0.310028	0.209922	0.274139	0.427694	0.29757	0.182232	0.425559	0.367602	0.0355157	0.0330559	0.162378	0.0756201	0.32495	0.0178866	0.468841	0.310028	0.475795		0.040262	0.0903936
	N	187	187	187	187	185	185	181	187	187	187	187	187	187	187	187	187	187	187	187	187	187	187	187	187	187	187	187	187	187	187	187	187	187	187	187	187	187	187	187	187	187	187	187	187	187	187	186	187
Brain MRI	Correlation coeficient	0.0144896	0.107982	-0.0339427	0.0946974	0.00306936	0.10265	-,143*	0.0565933	0.0451625	-0.00458138	-0.00723854	-0.0268459	0.0151272	-0.0710763	0.0735551	-0.0946974	-,194**	0.0266757	-0.0102237	0.0790097	-0.00508581	-0.107201	,281**	0.0351993	-,146*	0.0636645	,140*	-0.0148055	-,160*	-0.0101899	-,155*	0.00544301	0.100438	,150*	0.00857922	-,120*	0.0468318	-0.021649	,267**	,151*	0.0331927	,200**	,232**	0.119523	,141*	,128*	1	,472**
	Sig. (unilateral)	0.421674	0.0704195	0.321712	0.0982651	0.48344	0.0824739	0.0275902	0.220723	0.269516	0.47509	0.460786	0.357502	0.418275	0.166836	0.157893	0.0982651	0.00404493	0.358367	0.444554	0.141266	0.472425	0.0724081	6.55601e-05	0.316054	0.023389	0.193264	0.028539	0.419989	0.0147081	0.444884	0.017681	0.470492	0.0859537	0.020544	0.453553	0.0375049	0.236106	0.3839	0.000143402	0.0201832	0.325825	0.00324658	0.000783771	0.0515424	0.0271655	0.040262		5.96496e-11
	N	187	187	187	187	184	184	180	186	186	187	186	186	187	186	187	187	187	186	187	186	186	186	186	186	186	186	186	187	186	186	186	186	186	186	186	187	187	187	186	186	186	187	186	187	186	186	187	187
Brain MRI anomalies	Correlation coeficient	-0.0196489	0.0658328	0.0438091	0.0733837	-0.0247567	,124*	-0.122576	-0.050596	0.0438518	-0.00633352	0.0635594	-0.0115246	-,134*	-0.061696	0.0380117	-0.0117938	-0.0766361	-0.0739554	-0.0699247	0.0258427	-0.0840197	-,234**	0.110102	-0.0238389	-,164*	0.00960408	-0.00593716	-0.039837	-,127*	0.0694779	-0.0667621	-0.047576	-0.0620968	0.030157	-0.0193609	-0.098727	0.00341296	0.05415	0.110221	0.0845508	-0.0223278	,129*	0.114741	-0.0987465	-0.0229737	0.0981315	,472**	1
	Sig. (unilateral)	0.394082	0.183994	0.274559	0.157808	0.368505	0.046366	0.0500333	0.245086	0.2749	0.465491	0.193016	0.437554	0.0332169	0.200056	0.301601	0.435937	0.147323	0.156579	0.169484	0.362251	0.125923	0.000712931	0.066601	0.372545	0.0124438	0.447895	0.467732	0.292958	0.0418212	0.171679	0.181276	0.258218	0.198529	0.340431	0.395872	0.0703085	0.479061	0.229501	0.0663911	0.124431	0.380369	0.0384309	0.0588075	0.0884537	0.377019	0.0903936	5.96496e-11
	N	188	188	188	188	185	185	181	187	187	188	187	187	188	187	188	188	188	187	188	187	187	187	187	187	187	187	187	188	187	187	187	187	187	187	187	188	188	188	187	187	187	188	187	188	187	187	187	188
Obesity	Correlation coeficient	0.0598793	-0.0550482	,136*	0.087541	-0.0362495	0.0337862	0.00439089	-0.00323662	-0.0150814	0.00627981	-0.0192286	0.0256108	0.0659717	-0.0369611	-0.0717547	0.0803948	0.0175762	0.0474158	-0.0935978	-0.00404529	0.0261354	0.00512558	-0.0962775	-0.0440571	0.0948812	-0.0183232	-0.0232085	-0.0613955	0.097567	0.0827622	-0.0248528	-0.00754465	-0.0470828	-0.0860586	-0.0709442	0.0898457	0.0412568	,243**	0.0109876	-0.0594125	-0.0783466	0.0820389	0.0897007	0.0979092	0.0360835	-0.0387147	-0.00237214	0.0219251
	Sig. (unilateral)	0.20644	0.225793	0.0311909	0.115633	0.311461	0.323369	0.476512	0.482396	0.418519	0.465783	0.396567	0.363438	0.183489	0.307102	0.163239	0.135801	0.405029	0.258924	0.100285	0.478001	0.360756	0.472135	0.0945831	0.273967	0.0978314	0.401334	0.375803	0.200575	0.0916543	0.129507	0.367325	0.459023	0.260397	0.120261	0.166635	0.0899692	0.262797	0.000441235	0.440441	0.20889	0.142646	0.13096	0.110598	0.0903036	0.31132	0.29875	0.487096	0.382157
	N	188	188	188	188	185	185	181	187	187	188	187	187	188	187	188	188	188	187	188	187	187	187	187	187	187	187	187	188	187	187	187	187	187	187	187	188	188	188	187	187	187	188	187	188	187	187	187	188
Hearing problems	Correlation coeficient	-0.101092	,196**	,170*	0.0488177	0.0234195	-0.0279837	0.0102946	0.113858	0.00728809	,121*	0.104621	,170*	-0.020392	-0.0865161	-0.0812013	,153*	0.0832435	0.0609764	0.0511253	-0.0488177	0.0611761	-0.0287943	0.0194502	-0.032357	-0.024628	,131*	0.0507657	0.101092	-0.0618618	0.020392	0.117286	0.0600441	0.0307076	0.0415877	-0.0329751	0.0544192	0.0146516	0.097248	0.0257191	0.0109651	-0.057924	0.0178633	0.048054	0.10399	,179**	-0.0906209	0.0656925	0.0113871
	Sig. (unilateral)	0.0839923	0.00377848	0.0102576	0.252774	0.375365	0.352125	0.445074	0.0602342	0.460412	0.0499887	0.0768126	0.0101326	0.390464	0.119016	0.134052	0.0183636	0.128127	0.202815	0.242821	0.252774	0.202047	0.34727	0.395403	0.329501	0.36848	0.0364896	0.244358	0.0839923	0.199424	0.390464	0.0548472	0.206424	0.337683	0.285296	0.326456	0.209163	0.411099	0.0923726	0.362883	0.440562	0.21477	0.403761	0.256115	0.0780614	0.00738607	0.108247	0.185791	0.438293
	N	187	187	187	187	185	185	181	187	187	187	187	187	187	187	187	187	187	187	187	187	187	187	187	187	187	187	187	187	187	187	187	187	187	187	187	187	187	187	187	187	187	187	187	187	187	187	186	187
Lymphedema	Correlation coeficient	,225**	-0.00662048	,242**	0.0295452	0.0901772	-0.0376108	-0.0553615	0.0988909	0.0782764	0.0883332	,173**	,153*	-0.0918803	-0.0815892	-0.113366	,223**	0.0604796	-0.026342	-0.00408774	,177**	-0.0128205	0.032686	-0.04762	-0.0787147	-0.00599071	-0.0404473	-0.0512313	0.0662048	0.085034	0.0192308	-,128*	0.00370096	,136*	0.119253	0.0293323	0.0425138	0.0127426	0.0154888	0.0461656	-0.0787457	-0.0414787	-0.0350093	0.11318	-0.045305	0.0549507	-0.0114738	-0.00351985	-0.0636362
	Sig. (unilateral)	0.00107063	0.464028	0.000488176	0.343495	0.110623	0.304963	0.228816	0.0887179	0.142862	0.114159	0.00910591	0.0185731	0.105088	0.132912	0.06104	0.00116179	0.204733	0.359701	0.477771	0.00800605	0.430599	0.327879	0.258024	0.141518	0.467442	0.290602	0.242369	0.183286	0.123084	0.396556	0.0399579	0.479872	0.031803	0.0519323	0.344564	0.263605	0.422524	0.41635	0.264473	0.141423	0.285801	0.316516	0.061346	0.268328	0.2268	0.437826	0.480908	0.192729
	N	187	187	187	187	185	185	181	187	187	187	187	187	187	187	187	187	187	187	187	187	187	187	187	187	187	187	187	187	187	187	187	187	187	187	187	187	187	187	187	187	187	187	187	187	187	187	186	187
Gastrointestinal problems	Correlation coeficient	-0.0430331	,129*	0.0324017	0.0917226	0.0254859	0.00453956	-0.0393466	0.1032	,140*	,134*	-0.076298	0.0669349	-0.0833333	-0.0589256	0.0863153	-0.118309	-0.100237	-0.0692178	0.0111875	0.0659256	0.0294118	0	0.0993554	0.0721717	-0.0599071	0.0812853	0.0382763	-0.0126568	-0.054366	0.0277778	0.06135	-0.101885	0.118047	,129*	0.0937143	-0.0319945	0.0524786	0.113041	,253**	0.091076	,186**	,153*	,189**	,211**	,134*	0.102869	,301**	,236**
	Sig. (unilateral)	0.278637	0.0391461	0.329281	0.10548	0.364781	0.47545	0.298788	0.0796447	0.0284543	0.034056	0.149039	0.180655	0.127871	0.210803	0.119561	0.0533151	0.0858044	0.172584	0.439366	0.184298	0.344165	0.5	0.0877045	0.162486	0.206957	0.133805	0.300829	0.431477	0.229209	0.352404	0.20138	0.0823357	0.0537054	0.0392837	0.100608	0.317099	0.210442	0.0615764	0.000281857	0.107098	0.00563139	0.0183316	0.00503158	0.00196684	0.0338702	0.0803167	2.12455e-05	0.000647088
	N	187	187	187	187	185	185	181	187	187	187	187	187	187	187	187	187	187	187	187	187	187	187	187	187	187	187	187	187	187	187	187	187	187	187	187	187	187	187	187	187	187	187	187	187	187	187	186	187
Poor visual contact	Correlation coeficient	-0.0394071	,152*	-0.0696042	-0.0791379	0.0318043	0.0254024	-0.0584244	0.0380718	,215**	0.0119024	0.049532	0.00330992	-0.08903	-0.0566583	-0.0932404	0.044261	0.0659747	0.10175	-0.00102448	-0.0435718	-,148*	-0.0239454	-0.0578561	-0.0208892	0.0673396	0.0539661	-0.0047903	0.0177332	0.0566996	-0.0406994	-0.0390922	-0.0220292	-0.0676798	-0.0704041	-0.106236	0.0113473	0.0269579	0.0341279	0.0198073	-0.0854034	0.0198073	,152*	0.0376668	,134*	-0.0295632	0.00871358	0.0419766	,143*
	Sig. (unilateral)	0.295482	0.0192662	0.17124	0.140228	0.333083	0.365207	0.216566	0.3018	0.00165727	0.435524	0.249671	0.481997	0.112334	0.219845	0.101752	0.273042	0.18412	0.0826163	0.494426	0.276176	0.0221039	0.371996	0.215041	0.387864	0.179207	0.230866	0.473955	0.404449	0.219679	0.289425	0.296966	0.381921	0.177996	0.168481	0.0736868	0.432994	0.339632	0.320807	0.393528	0.122061	0.393528	0.0193111	0.303729	0.0335241	0.343405	0.452702	0.284019	0.0257495
	N	187	187	187	187	185	185	181	187	187	187	187	187	187	187	187	187	187	187	187	187	187	187	187	187	187	187	187	187	187	187	187	187	187	187	187	187	187	187	187	187	187	187	187	187	187	187	186	187
Biting	Correlation coeficient	0.0847319	,232**	0.0601276	0.0839848	0.11639	0.0582935	-,180**	,125*	,125*	0.0593955	0.0546755	0.00489522	-0.0234404	0.0883991	0.0427133	0.0767031	-0.0885504	0.0404769	0.102011	0.0416564	-0.0208359	-0.0383086	0.0211395	0.11975	0.0499911	0.0600188	,125*	0.0928016	,193**	0.111993	-0.107615	0.0225555	-0.0101058	0.0264395	-0.0312083	-0.0393791	0.0577302	-0.0458733	0.0708388	-0.023398	0.0441314	0.118935	,185**	0.0603197	0.0834022	0.0229072	,169*	-0.0878679
	Sig. (unilateral)	0.123925	0.000777787	0.206099	0.126022	0.0571918	0.21455	0.00782556	0.0438166	0.0440147	0.208957	0.227932	0.473386	0.374604	0.113985	0.280104	0.147759	0.113588	0.290464	0.0820755	0.284977	0.388143	0.300675	0.386557	0.051216	0.247687	0.206523	0.0445626	0.10282	0.00429147	0.0633334	0.0710961	0.379187	0.44519	0.359204	0.335191	0.279055	0.187961	0.265779	0.166994	0.374823	0.273629	0.0523961	0.00582725	0.205353	0.127674	0.377364	0.0106794	0.115389
	N	187	187	187	187	185	185	181	187	187	187	187	187	187	187	187	187	187	187	187	187	187	187	187	187	187	187	187	187	187	187	187	187	187	187	187	187	187	187	187	187	187	187	187	187	187	187	186	187
Very sensitive to touch	Correlation coeficient	0.0395679	0.0645581	0.0593237	0.077401	0.0315971	0.0246879	-0.0494898	,205**	,133*	,182**	0.100616	,224**	-0.0752786	0.0199613	-0.0215043	-0.0432896	-,153*	0.050069	0.0433121	0.0782332	0.0860327	0.0173997	0.117491	0.09006	-0.0278314	0.109159	,156*	0.00624756	0.0081852	0.098131	0.0102676	0.0605365	,214**	0.0927703	0.0170459	-0.066016	-0.0372818	-0.00427378	,265**	0.017101	0.0723874	,154*	,302**	0.0355179	,193**	-0.0425634	,164*	-0.012198
	Sig. (unilateral)	0.294725	0.189306	0.209238	0.145574	0.334106	0.368857	0.253353	0.00259868	0.0353015	0.00653417	0.0849984	0.00115105	0.15229	0.392721	0.384654	0.277464	0.0184897	0.247351	0.277361	0.142995	0.120332	0.406212	0.0545371	0.109676	0.352132	0.0682785	0.0164979	0.466049	0.455558	0.0903946	0.444318	0.204513	0.00176956	0.102896	0.408084	0.1631	0.283726	0.47676	0.000147768	0.407793	0.161764	0.017748	1.89596e-05	0.314051	0.00422032	0.280793	0.0127279	0.433937
	N	187	187	187	187	185	185	181	187	187	187	187	187	187	187	187	187	187	187	187	187	187	187	187	187	187	187	187	187	187	187	187	187	187	187	187	187	187	187	187	187	187	187	187	187	187	187	186	187
Uncontrolled laugther	Correlation coeficient	0.0526074	0.0303504	-0.00330088	0.0272238	0.0379701	0.026271	-0.0845607	0.0934424	,283**	0.0701316	,134*	0.11481	-0.0561612	,139*	-0.0641834	,134*	-0.0281309	0.077081	0.010915	-0.0272238	0.0992617	,151*	,124*	,197**	0.0561942	,229**	,138*	,125*	,146*	,167*	0.0849754	0.0791766	,157*	,127*	,144*	0.00608409	-0.0624983	-0.0724175	-0.0570098	0.0130181	0.0233482	0.0830544	,140*	0.0133492	-0.00209927	-0.109795	0.114176	0.00243108
	Sig. (unilateral)	0.236542	0.339465	0.482046	0.355213	0.303259	0.360786	0.128292	0.101264	5.54413e-05	0.169418	0.0336635	0.0586983	0.221857	0.0294258	0.190693	0.0336224	0.350618	0.146573	0.440832	0.355213	0.0879082	0.0199844	0.0459068	0.00359893	0.221723	0.000891465	0.0299346	0.0435507	0.0231331	0.0113039	0.123246	0.14011	0.0161403	0.041061	0.0243804	0.463952	0.168888	0.161664	0.218429	0.429541	0.37508	0.128668	0.0282089	0.427769	0.48858	0.0671449	0.0602169	0.486775
	N	187	187	187	187	185	185	181	187	187	187	187	187	187	187	187	187	187	187	187	187	187	187	187	187	187	187	187	187	187	187	187	187	187	187	187	187	187	187	187	187	187	187	187	187	187	187	186	187
Impulsive	Correlation coeficient	-0.0195403	0.0527589	-0.00281996	-,136*	-0.00642833	-0.0524138	0.0953171	-0.0915796	0.111431	0.0178776	0.0674342	-0.0190872	0.0996446	0.104351	-0.072581	,125*	0.0874748	,140*	0.0595628	-0.010152	0.0100906	0.105378	0.0323902	0.0134597	,196**	,141*	,130*	0.0410347	0.0311322	0.0290105	0.0533937	-,155*	-0.030996	-0.0942814	-0.0591347	0.0467062	-0.00679694	-0.0457152	-0.0327848	0.0158805	0.0189516	,142*	0.116617	-0.0201605	0.100275	-,141*	-0.0219895	-0.0591347
	Sig. (unilateral)	0.394929	0.235905	0.484661	0.0319299	0.465257	0.23855	0.100481	0.105836	0.0642911	0.403686	0.17887	0.397311	0.0870779	0.0773448	0.161118	0.0441172	0.116435	0.0284479	0.208301	0.444941	0.445271	0.0753358	0.329337	0.427177	0.00380067	0.0272846	0.0386382	0.287863	0.335569	0.346182	0.233248	0.0171959	0.336246	0.0992517	0.20998	0.243647	0.458486	0.266487	0.327392	0.414267	0.398024	0.0267374	0.0558679	0.391676	0.0857232	0.0273855	0.382436	0.20998
	N	187	187	187	187	185	185	181	187	187	187	187	187	187	187	187	187	187	187	187	187	187	187	187	187	187	187	187	187	187	187	187	187	187	187	187	187	187	187	187	187	187	187	187	187	187	187	186	187
Excess yelling	Correlation coeficient	0.0565761	0.0978325	0.0505298	-0.0303582	0.0116287	0.0778305	-0.0784279	0.070001	,232**	,231**	,180**	0.0944384	-0.0161897	-0.00380503	-0.0564919	,183**	0.107745	0.107676	0.0576644	-0.0550148	0.0687392	,175**	0.0377085	,181**	,212**	,144*	,165*	,122*	0.0910194	,217**	-0.0240098	-0.0229365	0.00402536	0.0201624	0.039943	0.0520755	-0.0586751	-0.0742947	-0.0861749	0.0889421	-0.113023	-0.0371319	,175**	0.0644005	-0.0644251	-0.111066	0.0293641	-0.0464454
	Sig. (unilateral)	0.220793	0.0916495	0.245953	0.339834	0.4375	0.1462	0.146349	0.170519	0.000819449	0.000845977	0.0072302	0.0994833	0.412856	0.479362	0.221133	0.0064114	0.0713939	0.0715209	0.216426	0.227145	0.174906	0.00868951	0.304014	0.00704213	0.00192661	0.0251583	0.0126236	0.0482993	0.107859	0.00158511	0.371997	0.377532	0.478169	0.391951	0.293467	0.219849	0.184758	0.156124	0.120577	0.113189	0.0621118	0.306762	0.00868951	0.190531	0.19044	0.065437	0.345199	0.263783
	N	186	186	186	186	184	184	181	186	186	186	186	186	186	186	186	186	186	186	186	186	186	186	186	186	186	186	186	186	186	186	186	186	186	186	186	186	186	186	186	186	186	186	186	186	186	186	185	186
Hair pulling	Correlation coeficient	,131*	0.0421117	,152*	0.000155831	,122*	0.0702398	-,209**	,123*	0.0870318	,231**	0.0546649	,161*	-,134*	0.0832923	-0.0677823	,124*	-0.0170297	-0.0681319	,173**	0.116406	0.045305	0.0337632	0.0768683	0.114768	0.0104221	0.0107717	,123*	0.0491304	0.0481117	0.0830592	0.0134804	0.0156941	,259**	,137*	0.037421	-0.0131157	-0.0328771	-,154*	0.117427	0.00594173	0.117427	0.0186186	,147*	0.0481117	-0.0955985	0.0159388	0.0713487	-0.0939917
	Sig. (unilateral)	0.0369851	0.282873	0.0193155	0.499152	0.0488412	0.170351	0.00251918	0.046573	0.117623	0.000807693	0.227976	0.0139189	0.0333984	0.127988	0.177632	0.0456965	0.40817	0.176394	0.00903743	0.0561926	0.268328	0.32259	0.14724	0.0587651	0.443485	0.441603	0.0466532	0.251413	0.255862	0.128654	0.427066	0.415258	0.000205134	0.0311674	0.304902	0.422673	0.307042	0.0178378	0.0546336	0.467707	0.0546336	0.399777	0.0227281	0.255862	0.0961528	0.413957	0.165912	0.0999432
	N	187	187	187	187	185	185	181	187	187	187	187	187	187	187	187	187	187	187	187	187	187	187	187	187	187	187	187	187	187	187	187	187	187	187	187	187	187	187	187	187	187	187	187	187	187	187	186	187
Skin picking	Correlation coeficient	0.0394433	0.0371231	-0.0216917	0.0944253	-0.0213777	0.059447	-0.0300724	-0.0491239	,124*	,166*	0.0456916	0.0879126	0.00599071	-0.0285935	-0.00896289	0.0570982	0.0398576	0.0375162	0.0793195	0.10787	0.0389396	-0.0934025	0.0101643	,130*	0.063792	-0.0293087	0.0299927	0.011601	0.0713263	,121*	-0.0274269	-0.0207524	0.117054	-,159*	-0.066731	0.0644451	0.00441192	-0.0156178	0.0790062	0.0375162	,140*	0.105443	,138*	0.0408742	0.00351826	-0.0393789	,149*	-0.00156809
	Sig. (unilateral)	0.295311	0.306326	0.383678	0.0989098	0.385915	0.210012	0.343304	0.251442	0.0452556	0.0116708	0.266593	0.11527	0.467442	0.348282	0.451355	0.218074	0.293363	0.304447	0.139677	0.0706244	0.297687	0.10136	0.444874	0.03866	0.192148	0.344682	0.341253	0.437143	0.165336	0.0490157	0.354182	0.388579	0.0551992	0.0152079	0.181388	0.168922	0.473025	0.415664	0.140628	0.304447	0.0277266	0.0752105	0.0296275	0.28861	0.480865	0.295614	0.0216977	0.491469
	N	187	187	187	187	185	185	181	187	187	187	187	187	187	187	187	187	187	187	187	187	187	187	187	187	187	187	187	187	187	187	187	187	187	187	187	187	187	187	187	187	187	187	187	187	187	187	186	187
Non-stop crying	Correlation coeficient	0.0564378	0.0451502	0.0548889	-0.00657856	0.111073	-0.00379343	-0.117582	-0.026876	,168*	,205**	0.0980988	,217**	-0.0856115	0.0309122	0.0389918	0.0469271	0.0275246	-0.0274725	-0.0126549	-0.0285697	0.0510026	-0.113599	0.0350819	0.02248	-0.109406	-0.0498047	-0.0943744	-0.025397	-0.0310951	,148*	-0.067553	-0.0725642	0.108036	-0.0323389	0.0845508	0.0694635	-0.0413568	-0.0386847	-0.02617	0.106546	-0.02617	-0.0124106	,172**	0.0429785	0.119137	-0.105231	0.119707	0.0845508
	Sig. (unilateral)	0.220736	0.269024	0.227054	0.464255	0.0659487	0.479481	0.0573367	0.356981	0.0108792	0.0025827	0.0904662	0.00151671	0.121487	0.336663	0.29744	0.261086	0.353687	0.353951	0.431487	0.348402	0.243345	0.0606567	0.316164	0.379579	0.0678371	0.248491	0.0990306	0.364533	0.335754	0.0220983	0.178447	0.161174	0.0703203	0.329591	0.124431	0.150786	0.262939	0.298892	0.360579	0.0730996	0.360579	0.432797	0.00966774	0.278888	0.0521017	0.0756201	0.051742	0.124431
	N	187	187	187	187	185	185	181	187	187	187	187	187	187	187	187	187	187	187	187	187	187	187	187	187	187	187	187	187	187	187	187	187	187	187	187	187	187	187	187	187	187	187	187	187	187	187	186	187
Aggressive behaviour	Correlation coeficient	0.0371442	0.0742884	-0.0450589	-0.110014	-0.0247567	-0.0175959	0.063901	-,138*	-0.0498083	-0.0307885	0.083105	-0.0306593	0.0527482	0.108505	0.00239146	-0.038523	0.0904855	0.0389918	-0.036212	-0.0750471	-0.0191812	0.0489026	0.0384083	-0.034559	0.023269	0.021487	-0.0491903	-0.0643833	-0.100283	0.0287718	0.000441287	-0.0858255	0.0378035	-,175**	-0.0256616	-0.0204449	0.0289415	-0.0528513	-0.0292758	0.117395	-0.0292758	0.0445996	0.042418	,160*	0.0822135	-,128*	0.0219501	-0.0256616
	Sig. (unilateral)	0.306225	0.155492	0.269435	0.0667563	0.368505	0.405676	0.195634	0.0302819	0.248476	0.33728	0.128523	0.337923	0.23595	0.0694616	0.486991	0.299658	0.108591	0.29744	0.3107	0.153034	0.396816	0.252404	0.300202	0.318705	0.37549	0.384744	0.251153	0.189953	0.0857064	0.347383	0.497599	0.120899	0.303077	0.00838689	0.363178	0.380542	0.328561	0.235517	0.344848	0.0546828	0.344848	0.271509	0.281462	0.0146907	0.131092	0.040599	0.38264	0.363178
	N	187	187	187	187	185	185	181	187	187	187	187	187	187	187	187	187	187	187	187	187	187	187	187	187	187	187	187	187	187	187	187	187	187	187	187	187	187	187	187	187	187	187	187	187	187	187	186	187
Tongue thrusting	Correlation coeficient	0.00414781	-0.0103695	,197**	-,123*	-0.0100548	0.00611871	0.0272358	0.0244415	0.0539751	0.0566796	-0.0302043	0.0375484	-,178**	0.0653156	-0.0557722	0.0802411	0.0395517	-0.0203661	-0.0144226	-0.00635432	-,155*	-0.0425316	0.0349911	-0.0124221	,182**	-0.110177	-0.0645629	0.0186651	,165*	,224**	0.0889459	-0.0741982	0.0185512	0.0344926	,128*	,146*	0.0148125	-0.0408585	-0.098662	0.045297	0.0386133	0.0282315	0.00213152	0.0292575	-0.0292962	-0.0453618	0.00394069	0.0406475
	Sig. (unilateral)	0.477444	0.443769	0.00356763	0.0469841	0.445757	0.466926	0.357404	0.36944	0.230828	0.219759	0.340195	0.304293	0.00758622	0.186522	0.223439	0.136902	0.294801	0.3906	0.422032	0.46547	0.0170934	0.280939	0.316605	0.432735	0.00652153	0.0664697	0.189289	0.399532	0.012062	0.00114806	0.112553	0.155786	0.400132	0.319029	0.0404134	0.0151515	0.410139	0.288683	0.0892205	0.268364	0.299231	0.350109	0.488404	0.34494	0.344745	0.268073	0.478627	0.289667
	N	187	187	187	187	185	185	181	187	187	187	187	187	187	187	187	187	187	187	187	187	187	187	187	187	187	187	187	187	187	187	187	187	187	187	187	187	187	187	187	187	187	187	187	187	187	187	186	187
Abnormal emotional response	Correlation coeficient	-0.117296	-0.117296	0.012757	-0.105212	0.0302152	-,128*	0.0953171	0.0646977	0.0379124	,136*	-,171**	0.0339348	-,191**	0.0107076	-0.0506848	0.0452255	-,184**	-0.0503113	-0.0184234	-0.113936	0.0328095	0.0742438	,150*	0.070491	-0.0644993	,172**	0.095404	0.0527831	-0.000274418	0.0403809	0.0624761	0.0305995	0.0909323	0.108916	,183**	0.00557942	-,149*	-0.0502295	0.116806	0.073481	0.0650461	-0.0147389	0.110642	0.0253837	,125*	-0.0126176	0.10717	0.0729613
	Sig. (unilateral)	0.0548324	0.0548324	0.43094	0.0756575	0.340955	0.0416474	0.100481	0.188791	0.302559	0.0315006	0.00977524	0.321751	0.00467863	0.441948	0.244705	0.268686	0.0060476	0.246308	0.400806	0.0601059	0.327271	0.155637	0.0204767	0.168183	0.189524	0.00947479	0.0966059	0.235804	0.498507	0.290912	0.19709	0.338222	0.10746	0.0687174	0.00633962	0.466935	0.0112039	0.24666	0.0555773	0.158136	0.18751	0.420344	0.0656544	0.364601	0.0443526	0.431687	0.0724663	0.159854
	N	187	187	187	187	185	185	181	187	187	187	187	187	187	187	187	187	187	187	187	187	187	187	187	187	187	187	187	187	187	187	187	187	187	187	187	187	187	187	187	187	187	187	187	187	187	187	186	187
Formal ASD evaluation	Correlation coeficient	0.0147567	-0.0475595	-0.0067536	0.0126776	-0.0533817	0.0390171	-0.0118878	0.113022	0.0804756	0.0649804	0.0363547	0.0745834	0.0179256	-0.0630927	-0.0256616	0.00342738	-0.0345033	0.00321978	-0.0313508	-0.0397302	-0.0866772	0.0219025	0.104994	0.0281718	,167*	0.00376462	-0.0347463	-0.0576331	0.100618	0.0926157	0.0106145	0.0726227	-0.038667	-0.0307167	0.0133333	-0.0364996	-,159**	0.0665926	-,158*	-0.0364909	-0.0297154	-0.0995287	0.0543183	0.00178085	-0.100184	-0.00473196	0.00331215	0.0133333
	Sig. (unilateral)	0.42025	0.25829	0.463307	0.431548	0.234501	0.298315	0.436816	0.0626248	0.137499	0.189041	0.310957	0.155841	0.403943	0.196045	0.363178	0.481459	0.319883	0.482582	0.335322	0.294969	0.119848	0.383195	0.0771924	0.351178	0.0119527	0.479637	0.318705	0.217174	0.08615	0.104503	0.442757	0.162287	0.299964	0.338463	0.428238	0.294256	0.00743997	0.182532	0.0160137	0.310305	0.343043	0.0884963	0.230619	0.490364	0.087079	0.474411	0.482131	0.428238
	N	187	187	187	186	185	185	180	185	185	185	185	185	185	185	187	185	185	185	185	185	185	185	185	185	185	185	185	185	185	185	185	185	185	185	185	186	186	186	185	185	186	185	185	185	185	185	184	185
Meet ASD criteria	Correlation coeficient	0.1	-0.0818182	0.104576	-0.0466252	-0.0376308	0.014996	-0.00899912	0.0890745	,147*	0.0175944	0.0422144	0.0456259	0.0117363	-0.0207471	-0.0940986	0.051409	-0.0606589	-0.00282189	-0.00866581	-0.0666075	-0.0860663	0.0322235	0.114454	0.0778662	,155*	0.0550929	-0.0573208	-0.1	0.0421117	0.0880223	-0.0613819	0.0372678	0.00198779	0.0372206	0.0801002	-0.0827791	-,171**	-0.0136814	-0.113269	0.0451502	-0.0330369	-0.111694	,183**	0.0421117	-0.0691675	-0.0278887	0.0626581	0.037547
	Sig. (unilateral)	0.0863124	0.132243	0.0769016	0.262426	0.304868	0.419405	0.45195	0.112218	0.0227918	0.405182	0.2824	0.266887	0.436416	0.388607	0.0996875	0.241612	0.20404	0.48465	0.45296	0.181832	0.12024	0.33016	0.0592686	0.144128	0.016999	0.226216	0.21718	0.0863124	0.282873	0.114979	0.201258	0.305634	0.489186	0.30586	0.137324	0.109143	0.00440928	0.425991	0.0611988	0.269024	0.326152	0.0638408	0.0063526	0.282873	0.172759	0.351843	0.19704	0.3043
	N	187	187	187	187	185	185	181	187	187	187	187	187	187	187	187	187	187	187	187	187	187	187	187	187	187	187	187	187	187	187	187	187	187	187	187	187	187	187	187	187	187	187	187	187	187	187	186	187
**. Correlation is significant p< 0.01 (1 tail).
*. Correlation is significant p< 0.05 (1 tail).
*ASD diagnosis according to the psychiatrists of the referring institutions.
[truncated: 18 more columns]

## Sheet: kendal b_tau for SHANK3variants
Tau_b de Kendall		Sex	Growth centile < 3%	Growth centile > 95%	Walk independent before after 15 months	Non verbal	Some words	Ability to make sentences	Hypotonia	Behaviour abnormalities	Regression	Seizures	High pain threshold	Decreased perspiration	Increased perspiration	Microcephaly	Macrocephaly	Dolichocephaly	Flat midface	Epicanthal folds	Strabismus	Ptosis	Deep set eyes	Long eyelashes	Full brow	Full/puffy eyelids	Wide nasal bridge	Bulbous nose	Prominent/dysplastic ears	Full/puffy cheeks	Widely spaced teeth/maloclussion	Pointed chin	Toe syndactyly	Hypoplastic/dysplastic toenails	Large, fleshy hands	Fifth finger clinodactily	Reason 1 for genetic consultation	Reason 2 for genetic consultation	Cardiac anomalies	Ophthalmological anomalies	Sphincter control	Renal and urogenital abnormalities	Llip/palate anomalies	Sleep problems	Skin anomalies	Recurrent infections	Herniae	Brain MRI studies	Brain MRI anomalies
Sex	Correlation coeficient	1		-0.282038	-0.240296	0.0649351	-0.322329	0.268566	0.0254824	0.209165	-0.214286	0.0654654	-0.272166	0.388889		0.0805823	-,426*	-0.193476	0.0654654	-0.209165	-0.305505	-0.305505		-0.408491	-0.209165		-0.117698	-,457*	0.0285714	-0.305505	0.0654654	-0.271429		-0.367806	-0.0704295	0.298807	-,441*	-0.297455	-0.209165	-0.182323	0.30989	0.298807	0.0654654	0.0704295	0.099449	0.246885		0.30989	0.0654654
	Sig. (unilateral)			0.122441	0.1609	0.394452	0.0919244	0.134076	0.458162	0.201392	0.195683	0.396714	0.154256	0.0728223		0.369851	0.0393654	0.212515	0.396714	0.201392	0.11085	0.11085		0.0511331	0.201392		0.318895	0.0337319	0.454506	0.11085	0.396714	0.138803		0.0706152	0.38908	0.115999	0.0296578	0.100596	0.201392	0.232911	0.107569	0.115999	0.396714	0.38908	0.34539	0.161689		0.107569	0.396714
	N	18	18	18	18	18	18	18	18	17	17	17	15	15	15	18	18	18	17	17	17	17	17	17	17	17	17	17	17	17	17	17	17	17	17	17	17	17	17	17	17	17	17	17	17	17	17	17	17
Growth centile < 3	Correlation coeficient
	Sig. (unilateral)
	N	18	18	18	18	18	18	18	18	17	17	17	15	15	15	18	18	18	17	17	17	17	17	17	17	17	17	17	17	17	17	17	17	17	17	17	17	17	17	17	17	17	17	17	17	17	17	17	17
Growth Accelerated	Correlation coeficient	-0.282038		1	0.175412	-0.282038	0.125	0.175412	-0.0395285	0.0912871	-0.305505	-0.133333	-0.294174	-0.0800641		-0.125	0.236228	,686**	-0.133333	-0.0912871	-0.133333	-0.133333		-0.0215166	-0.0912871		0.112367	0.0654654	,436*	-0.133333	-0.133333	-0.0654654		0.112367	0.0215166	-0.0912871	0.0374634	-0.340777	-0.0912871	-0.202548	-0.0215166	-0.0912871	-0.133333	-0.0215166	0.227866	-0.235702		-0.0215166	-0.133333
	Sig. (unilateral)	0.122441			0.234766	0.122441	0.303141	0.234766	0.435267	0.3575	0.11085	0.296901	0.135514	0.382252		0.303141	0.16503	0.00233887	0.296901	0.3575	0.296901	0.296901		0.465707	0.3575		0.326548	0.396714	0.0404278	0.296901	0.296901	0.396714		0.326548	0.465707	0.3575	0.436426	0.0715532	0.3575	0.208915	0.465707	0.3575	0.296901	0.465707	0.181025	0.172889		0.465707	0.296901
	N	18	18	18	18	18	18	18	18	17	17	17	15	15	15	18	18	18	17	17	17	17	17	17	17	17	17	17	17	17	17	17	17	17	17	17	17	17	17	17	17	17	17	17	17	17	17	17	17
Walk independent before after 15 months	Correlation coeficient	-0.240296		0.175412	1	0.0141351	0.350823	-0.384615	0.305085	0.138675	0.099449	0.227866	0.301511	-0.43082		-0.219265	0.265197	0.391077	-0.202548	,451*	-0.202548	-0.202548		0.245145	,451*		0.170697	0.099449	-0.182323	-0.202548	0.227866	0.182323		,461*	0.032686	-0.138675	0.241872	0.0431398	-0.138675	0.0192308	-0.032686	-0.138675	0.227866	0.245145	,673**	-0.0537086		0.245145	0.227866
	Sig. (unilateral)	0.1609		0.234766		0.476763	0.0740211	0.0563912	0.104214	0.28955	0.34539	0.181025	0.129628	0.053483		0.182984	0.137101	0.0534319	0.208915	0.0357117	0.208915	0.208915		0.1634	0.0357117		0.24737	0.34539	0.232911	0.208915	0.181025	0.232911		0.0326259	0.447989	0.28955	0.150746	0.426469	0.28955	0.469342	0.447989	0.28955	0.181025	0.1634	0.00354797	0.414948		0.1634	0.181025
	N	18	18	18	18	18	18	18	18	17	17	17	15	15	15	18	18	18	17	17	17	17	17	17	17	17	17	17	17	17	17	17	17	17	17	17	17	17	17	17	17	17	17	17	17	17	17	17	17
Non verbal	Correlation coeficient	0.0649351		-0.282038	0.0141351	1	-,564*	-,495*	0.0254824	0.184637	0.382518	0.112367	0.0680414	0.111111		-0.282038	0.121829	-0.193476	0.112367	-0.184637	0.112367	,494*		-0.0435194	-0.184637		0.227273	0.382518	0.13241	,494*	0.112367	0.117698		0.227273	0.290129	-0.184637	-,417*	0.268044	0.338502	,461*	-0.290129	-0.184637	0.112367	-,537*	0.170697	-0.206584		0.203091	0.112367
	Sig. (unilateral)	0.394452		0.122441	0.476763		0.0100161	0.0206845	0.458162	0.23009	0.0629992	0.326548	0.399521	0.3388		0.122441	0.307723	0.212515	0.326548	0.23009	0.326548	0.0239839		0.430902	0.23009		0.181651	0.0629992	0.29818	0.0239839	0.326548	0.318895		0.181651	0.122919	0.23009	0.0375129	0.124705	0.0878672	0.0326259	0.122919	0.23009	0.326548	0.0158983	0.24737	0.204307		0.208292	0.326548
	N	18	18	18	18	18	18	18	18	17	17	17	15	15	15	18	18	18	17	17	17	17	17	17	17	17	17	17	17	17	17	17	17	17	17	17	17	17	17	17	17	17	17	17	17	17	17	17	17
Some words	Correlation coeficient	-0.322329		0.125	0.350823	-,564*	1	-,439*	0.395285	0.184637	-0.117698	0.112367	0.301511	-,739**		-0.25	0.188982	0.342997	-0.26968	0.338502	-0.26968	-0.26968		,696**	0.338502		-0.287879	-0.367806	-0.367806	-0.26968	0.112367	0.117698		0.227273	0.0435194	-0.184637	,404*	0.242516	-0.184637	-0.409673	,450*	-0.184637	-0.26968	,450*	0.170697	-0.206584		-0.290129	0.112367
	Sig. (unilateral)	0.0919244		0.303141	0.0740211	0.0100161		0.0352954	0.0515718	0.23009	0.318895	0.326548	0.129628	0.00286016		0.151323	0.217933	0.0786496	0.140356	0.0878672	0.140356	0.140356		0.00267439	0.0878672		0.12476	0.0706152	0.0706152	0.140356	0.326548	0.318895		0.181651	0.430902	0.23009	0.0421415	0.148685	0.23009	0.0506386	0.036025	0.23009	0.140356	0.036025	0.24737	0.204307		0.122919	0.326548
	N	18	18	18	18	18	18	18	18	17	17	17	15	15	15	18	18	18	17	17	17	17	17	17	17	17	17	17	17	17	17	17	17	17	17	17	17	17	17	17	17	17	17	17	17	17	17	17	17
Ability to make sentences	Correlation coeficient	0.268566		0.175412	-0.384615	-,495*	-,439*	1	-,444*	-0.387298	-0.277746	-0.235702	-0.353553	,577*		,570**	-0.331497	-0.150414	0.164992	-0.161374	0.164992	-0.235702		-,685**	-0.161374		0.0635642	-0.0154303	0.246885	-0.235702	-0.235702	-0.246885		-,477*	-0.349934	0.387298	0.0132453	-,535*	-0.161374	-0.0537086	-0.16736	0.387298	0.164992	0.0912871	-0.358057	,433*		0.0912871	-0.235702
	Sig. (unilateral)	0.134076		0.234766	0.0563912	0.0206845	0.0352954		0.0336496	0.0606676	0.133288	0.172889	0.0929384	0.0153768		0.0093733	0.0858446	0.267572	0.254638	0.259303	0.254638	0.172889		0.00308495	0.259303		0.399649	0.475392	0.161689	0.172889	0.172889	0.161689		0.0282651	0.0807963	0.0606676	0.477439	0.010697	0.259303	0.414948	0.251608	0.0606676	0.254638	0.3575	0.076039	0.0415182		0.3575	0.172889
	N	18	18	18	18	18	18	18	18	17	17	17	15	15	15	18	18	18	17	17	17	17	17	17	17	17	17	17	17	17	17	17	17	17	17	17	17	17	17	17	17	17	17	17	17	17	17	17	17
Hypotonia	Correlation coeficient	0.0254824		-0.0395285	0.305085	0.0254824	0.395285	-,444*	1	0.298807	,457*	0.305505	,612*	-0.388889		-0.0395285	,478*	0.21693	-,436*	0.209165	-,436*	0.305505		,648**	0.209165		0.117698	-0.0285714	-0.0285714	0.305505	0.305505	0.0285714		,618**	0.30989	0.209165	-0.0367884	,421*	0.209165	-0.099449	-0.0704295	-0.298807	-0.0654654	0.169031	,464*	0.0154303		-0.0704295	-0.0654654
	Sig. (unilateral)	0.458162		0.435267	0.104214	0.458162	0.0515718	0.0336496		0.115999	0.0337319	0.11085	0.0109734	0.0728223		0.435267	0.0243493	0.185547	0.0404278	0.201392	0.0404278	0.11085		0.00477367	0.201392		0.318895	0.454506	0.454506	0.11085	0.11085	0.454506		0.00672441	0.107569	0.201392	0.437562	0.0350912	0.201392	0.34539	0.38908	0.115999	0.396714	0.249481	0.0316996	0.475392		0.38908	0.396714
	N	18	18	18	18	18	18	18	18	17	17	17	15	15	15	18	18	18	17	17	17	17	17	17	17	17	17	17	17	17	17	17	17	17	17	17	17	17	17	17	17	17	17	17	17	17	17	17	17
Behaviour abnormalities	Correlation coeficient	0.209165		0.0912871	0.138675	0.184637	0.184637	-0.387298	0.298807	1	0.209165	0.0912871	-0.133631	-0.218218		-,685**	0.138675	0.0625	0.0912871	0.0625	-,685**	0.0912871		0.265165	0.0625		0.184637	-0.298807	-0.298807	0.0912871	0.0912871	0.298807		0.184637	0.235702	0.0625	-0.359092	-0.20739	0.0625	-,451*	0.265165	0.0625	-,685**	0.265165	0.138675	-0.387298		0.265165	0.0912871
	Sig. (unilateral)	0.201392		0.3575	0.28955	0.23009	0.23009	0.0606676	0.115999		0.201392	0.3575	0.308538	0.207108		0.00308495	0.28955	0.401294	0.3575	0.401294	0.00308495	0.3575		0.144422	0.401294		0.23009	0.115999	0.115999	0.3575	0.3575	0.115999		0.23009	0.172889	0.401294	0.0625168	0.186423	0.401294	0.0357117	0.144422	0.401294	0.00308495	0.144422	0.28955	0.0606676		0.144422	0.3575
	N	17	17	17	17	17	17	17	17	17	17	17	15	15	15	17	17	17	17	17	17	17	17	17	17	17	17	17	17	17	17	17	17	17	17	17	17	17	17	17	17	17	17	17	17	17	17	17	17
Regression	Correlation coeficient	-0.214286		-0.305505	0.099449	0.382518	-0.117698	-0.277746	,457*	0.209165	1	,436*	,468*	-0.327327		0.0654654	0.381221	-0.209165	0.0654654	0.298807	0.0654654	,436*		0.30989	0.298807		0.13241	0.271429	0.0285714	,436*	,436*	-0.0285714		,633**	0.408491	0.298807	-0.0735767	0.210697	0.298807	0.099449	-0.408491	-0.209165	-0.305505	0.0704295	0.099449	0.246885		0.30989	0.0654654
	Sig. (unilateral)	0.195683		0.11085	0.34539	0.0629992	0.318895	0.133288	0.0337319	0.201392		0.0404278	0.0400592	0.110336		0.396714	0.0636439	0.201392	0.396714	0.115999	0.396714	0.0404278		0.107569	0.115999		0.29818	0.138803	0.454506	0.0404278	0.0404278	0.454506		0.0056949	0.0511331	0.115999	0.376644	0.182636	0.115999	0.34539	0.0511331	0.201392	0.11085	0.38908	0.34539	0.161689		0.107569	0.396714
	N	17	17	17	17	17	17	17	17	17	17	17	15	15	15	17	17	17	17	17	17	17	17	17	17	17	17	17	17	17	17	17	17	17	17	17	17	17	17	17	17	17	17	17	17	17	17	17	17
Seizures	Correlation coeficient	0.0654654		-0.133333	0.227866	0.112367	0.112367	-0.235702	0.305505	0.0912871	,436*	1	0.196116	-,480*		-0.133333	-0.202548	-0.0912871	-0.133333	-0.0912871	-0.133333	-0.133333		0.344265	,685**		0.112367	0.0654654	0.0654654	-0.133333	,433*	-,436*		,494*	0.0215166	-0.0912871	0.0374634	0.0757282	-0.0912871	-0.202548	-0.0215166	-0.0912871	-0.133333	0.344265	0.227866	,566*		0.344265	-0.133333
	Sig. (unilateral)	0.396714		0.296901	0.181025	0.326548	0.326548	0.172889	0.11085	0.3575	0.0404278		0.231536	0.0361334		0.296901	0.208915	0.3575	0.296901	0.3575	0.296901	0.296901		0.0842467	0.00308495		0.326548	0.396714	0.396714	0.296901	0.0415182	0.0404278		0.0239839	0.465707	0.3575	0.436426	0.372437	0.3575	0.208915	0.465707	0.3575	0.296901	0.0842467	0.181025	0.0118258		0.0842467	0.296901
	N	17	17	17	17	17	17	17	17	17	17	17	15	15	15	17	17	17	17	17	17	17	17	17	17	17	17	17	17	17	17	17	17	17	17	17	17	17	17	17	17	17	17	17	17	17	17	17	17
High pain threshold	Correlation coeficient	-0.272166		-0.294174	0.301511	0.0680414	0.301511	-0.353553	,612*	-0.133631	,468*	0.196116	1	-0.408248		0.196116	0.301511	0.133631	0.196116	0.133631	0.196116	0.196116		,468*	0.133631		0.0680414	0.133631	-0.200446	0.196116	0.196116	0.272166		0.408248	,468*	0.133631	0.360875	,513*	0.133631	0.301511	-0.200446	-,535*	0.196116	0.200446	0.301511	0		-0.408248	-0.294174
	Sig. (unilateral)	0.154256		0.135514	0.129628	0.399521	0.129628	0.0929384	0.0109734	0.308538	0.0400592	0.231536		0.0633152		0.231536	0.129628	0.308538	0.231536	0.308538	0.231536	0.231536		0.0400592	0.308538		0.399521	0.308538	0.226627	0.231536	0.231536	0.154256		0.0633152	0.0400592	0.308538	0.0735711	0.0189124	0.308538	0.129628	0.226627	0.0227501	0.231536	0.226627	0.129628	0.5		0.0633152	0.135514
	N	15	15	15	15	15	15	15	15	15	15	15	15	15	15	15	15	15	15	15	15	15	15	15	15	15	15	15	15	15	15	15	15	15	15	15	15	15	15	15	15	15	15	15	15	15	15	15	15
Decreased perspiration	Correlation coeficient	0.388889		-0.0800641	-0.43082	0.111111	-,739**	,577*	-0.388889	-0.218218	-0.327327	-,480*	-0.408248	1		0.320256	-0.123091	-0.327327	-0.0800641	-0.327327	-0.0800641	0.320256		-,600*	-0.327327		0.388889	0.218218	0.218218	0.320256	-,480*	-0.111111		-,444*	-0.327327	0.218218	-0.263637	-0.232621	0.218218	0.184637	-0.327327	0.218218	0.320256	-,491*	-0.43082	0		-0.111111	-0.0800641
	Sig. (unilateral)	0.0728223		0.382252	0.053483	0.3388	0.00286016	0.0153768	0.0728223	0.207108	0.110336	0.0361334	0.0633152			0.115402	0.322555	0.110336	0.382252	0.110336	0.382252	0.115402		0.0123723	0.110336		0.0728223	0.207108	0.207108	0.115402	0.0361334	0.3388		0.0481603	0.110336	0.207108	0.144782	0.173088	0.207108	0.24483	0.110336	0.207108	0.115402	0.0330963	0.053483	0.5		0.3388	0.382252
	N	15	15	15	15	15	15	15	15	15	15	15	15	15	15	15	15	15	15	15	15	15	15	15	15	15	15	15	15	15	15	15	15	15	15	15	15	15	15	15	15	15	15	15	15	15	15	15	15
Increased perspiration	Correlation coeficient
	Sig. (unilateral)
	N	15	15	15	15	15	15	15	15	15	15	15	15	15	15	15	15	15	15	15	15	15	15	15	15	15	15	15	15	15	15	15	15	15	15	15	15	15	15	15	15	15	15	15	15	15	15	15	15
Microcephaly	Correlation coeficient	0.0805823		-0.125	-0.219265	-0.282038	-0.25	,570**	-0.0395285	-,685**	0.0654654	-0.133333	0.196116	0.320256		1	-0.188982	-0.0857493	-0.133333	-0.0912871	,433*	-0.133333		-0.387298	-0.0912871		-0.26968	0.0654654	,436*	-0.133333	-0.133333	-,436*		-0.26968	-0.344265	,685**	0.0374634	-0.0189321	-0.0912871	0.227866	-0.387298	-0.0912871	,433*	-0.0215166	-0.202548	,566*		-0.0215166	-0.133333
	Sig. (unilateral)	0.369851		0.303141	0.182984	0.122441	0.151323	0.0093733	0.435267	0.00308495	0.396714	0.296901	0.231536	0.115402			0.217933	0.361837	0.296901	0.3575	0.0415182	0.296901		0.0606676	0.3575		0.140356	0.396714	0.0404278	0.296901	0.296901	0.0404278		0.140356	0.0842467	0.00308495	0.436426	0.467581	0.3575	0.181025	0.0606676	0.3575	0.0415182	0.465707	0.208915	0.0118258		0.465707	0.296901
	N	18	18	18	18	18	18	18	18	17	17	17	15	15	15	18	18	18	17	17	17	17	17	17	17	17	17	17	17	17	17	17	17	17	17	17	17	17	17	17	17	17	17	17	17	17	17	17	17
Macrocephaly	Correlation coeficient	-,426*		0.236228	0.265197	0.121829	0.188982	-0.331497	,478*	0.138675	0.381221	-0.202548	0.301511	-0.123091		-0.188982	1	,454*	-0.202548	,451*	-0.202548	,658**		,523*	-0.138675		0.170697	0.099449	0.099449	,658**	0.227866	,464*		,751**	,588**	-0.138675	0.241872	0.215699	,451*	0.0192308	-0.032686	-0.138675	-0.202548	-0.032686	0.346154	-0.358057		-0.310517	0.227866
	Sig. (unilateral)	0.0393654		0.16503	0.137101	0.307723	0.217933	0.0858446	0.0243493	0.28955	0.0636439	0.208915	0.129628	0.322555		0.217933		0.0306844	0.208915	0.0357117	0.208915	0.00423019		0.0182235	0.28955		0.24737	0.34539	0.34539	0.00423019	0.181025	0.0316996		0.00133109	0.00930146	0.28955	0.150746	0.177	0.0357117	0.469342	0.447989	0.28955	0.208915	0.447989	0.0830851	0.076039		0.107106	0.181025
	N	18	18	18	18	18	18	18	18	17	17	17	15	15	15	18	18	18	17	17	17	17	17	17	17	17	17	17	17	17	17	17	17	17	17	17	17	17	17	17	17	17	17	17	17	17	17	17	17
Dolichocephaly	Correlation coeficient	-0.193476		,686**	0.391077	-0.193476	0.342997	-0.150414	0.21693	0.0625	-0.209165	-0.0912871	0.133631	-0.327327		-0.0857493	,454*	1	-0.0912871	-0.0625	-0.0912871	-0.0912871		0.235702	-0.0625		-0.184637	-0.209165	0.298807	-0.0912871	-0.0912871	0.209165		0.338502	0.265165	-0.0625	0.359092	-0.233314	-0.0625	-0.138675	0.235702	-0.0625	-0.0912871	0.235702	,451*	-0.161374		-0.265165	-0.0912871
	Sig. (unilateral)	0.212515		0.00233887	0.0534319	0.212515	0.0786496	0.267572	0.185547	0.401294	0.201392	0.3575	0.308538	0.110336		0.361837	0.0306844		0.3575	0.401294	0.3575	0.3575		0.172889	0.401294		0.23009	0.201392	0.115999	0.3575	0.3575	0.201392		0.0878672	0.144422	0.401294	0.0625168	0.158039	0.401294	0.28955	0.172889	0.401294	0.3575	0.172889	0.0357117	0.259303		0.144422	0.3575
	N	18	18	18	18	18	18	18	18	17	17	17	15	15	15	18	18	18	17	17	17	17	17	17	17	17	17	17	17	17	17	17	17	17	17	17	17	17	17	17	17	17	17	17	17	17	17	17	17
Flat midface	Correlation coeficient	0.0654654		-0.133333	-0.202548	0.112367	-0.26968	0.164992	-,436*	0.0912871	0.0654654	-0.133333	0.196116	-0.0800641		-0.133333	-0.202548	-0.0912871	1	-0.0912871	,433*	-0.133333		-0.387298	-0.0912871		0.112367	0.0654654	-0.305505	-0.133333	-0.133333	0.305505		-0.26968	0.387298	-0.0912871	0.206049	-0.321845	-0.0912871	0.227866	-0.0215166	-0.0912871	-0.133333	-0.0215166	-0.202548	-0.235702		-0.0215166	-0.133333
	Sig. (unilateral)	0.396714		0.296901	0.208915	0.326548	0.140356	0.254638	0.0404278	0.3575	0.396714	0.296901	0.231536	0.382252		0.296901	0.208915	0.3575		0.3575	0.0415182	0.296901		0.0606676	0.3575		0.326548	0.396714	0.11085	0.296901	0.296901	0.11085		0.140356	0.0606676	0.3575	0.189374	0.0833372	0.3575	0.181025	0.465707	0.3575	0.296901	0.465707	0.208915	0.172889		0.465707	0.296901
	N	17	17	17	17	17	17	17	17	17	17	17	15	15	15	17	17	17	17	17	17	17	17	17	17	17	17	17	17	17	17	17	17	17	17	17	17	17	17	17	17	17	17	17	17	17	17	17	17
Epicanthal folds	Correlation coeficient	-0.209165		-0.0912871	,451*	-0.184637	0.338502	-0.161374	0.209165	0.0625	0.298807	-0.0912871	0.133631	-0.327327		-0.0912871	,451*	-0.0625	-0.0912871	1	-0.0912871	-0.0912871		0.235702	-0.0625		-0.184637	-0.209165	-0.209165	-0.0912871	,685**	0.209165		0.338502	0.265165	-0.0625	0.0256495	0.20739	-0.0625	-0.138675	0.235702	-0.0625	-0.0912871	0.235702	,451*	-0.161374		0.235702	,685**
	Sig. (unilateral)	0.201392		0.3575	0.0357117	0.23009	0.0878672	0.259303	0.201392	0.401294	0.115999	0.3575	0.308538	0.110336		0.3575	0.0357117	0.401294	0.3575		0.3575	0.3575		0.172889	0.401294		0.23009	0.201392	0.201392	0.3575	0.00308495	0.201392		0.0878672	0.144422	0.401294	0.456375	0.186423	0.401294	0.28955	0.172889	0.401294	0.3575	0.172889	0.0357117	0.259303		0.172889	0.00308495
	N	17	17	17	17	17	17	17	17	17	17	17	15	15	15	17	17	17	17	17	17	17	17	17	17	17	17	17	17	17	17	17	17	17	17	17	17	17	17	17	17	17	17	17	17	17	17	17	17
Strabismus	Correlation coeficient	-0.305505		-0.133333	-0.202548	0.112367	-0.26968	0.164992	-,436*	-,685**	0.0654654	-0.133333	0.196116	-0.0800641		,433*	-0.202548	-0.0912871	,433*	-0.0912871	1	-0.133333		-0.387298	-0.0912871		-0.26968	,436*	0.0654654	-0.133333	-0.133333	-0.0654654		-0.26968	0.0215166	-0.0912871	0.280976	0.113592	-0.0912871	,658**	-0.387298	-0.0912871	,433*	-0.387298	-0.202548	0.164992		-0.0215166	-0.133333
	Sig. (unilateral)	0.11085		0.296901	0.208915	0.326548	0.140356	0.254638	0.0404278	0.00308495	0.396714	0.296901	0.231536	0.382252		0.0415182	0.208915	0.3575	0.0415182	0.3575		0.296901		0.0606676	0.3575		0.140356	0.0404278	0.396714	0.296901	0.296901	0.396714		0.140356	0.465707	0.3575	0.115015	0.312737	0.3575	0.00423019	0.0606676	0.3575	0.0415182	0.0606676	0.208915	0.254638		0.465707	0.296901
	N	17	17	17	17	17	17	17	17	17	17	17	15	15	15	17	17	17	17	17	17	17	17	17	17	17	17	17	17	17	17	17	17	17	17	17	17	17	17	17	17	17	17	17	17	17	17	17	17
Ptosis	Correlation coeficient	-0.305505		-0.133333	-0.202548	,494*	-0.26968	-0.235702	0.305505	0.0912871	,436*	-0.133333	0.196116	0.320256		-0.133333	,658**	-0.0912871	-0.133333	-0.0912871	-0.133333	1		0.344265	-0.0912871		,494*	,436*	0.0654654	1,000**	-0.133333	0.305505		,494*	0.387298	-0.0912871	0.0374634	0.302913	,685**	0.227866	-0.387298	-0.0912871	-0.133333	-0.387298	-0.202548	-0.235702		-0.387298	-0.133333
	Sig. (unilateral)	0.11085		0.296901	0.208915	0.0239839	0.140356	0.172889	0.11085	0.3575	0.0404278	0.296901	0.231536	0.115402		0.296901	0.00423019	0.3575	0.296901	0.3575	0.296901			0.0842467	0.3575		0.0239839	0.0404278	0.396714		0.296901	0.11085		0.0239839	0.0606676	0.3575	0.436426	0.0965235	0.00308495	0.181025	0.0606676	0.3575	0.296901	0.0606676	0.208915	0.172889		0.0606676	0.296901
	N	17	17	17	17	17	17	17	17	17	17	17	15	15	15	17	17	17	17	17	17	17	17	17	17	17	17	17	17	17	17	17	17	17	17	17	17	17	17	17	17	17	17	17	17	17	17	17	17
Deep set eyes	Correlation coeficient
	Sig. (unilateral)
	N	17	17	17	17	17	17	17	17	17	17	17	15	15	15	17	17	17	17	17	17	17	17	17	17	17	17	17	17	17	17	17	17	17	17	17	17	17	17	17	17	17	17	17	17	17	17	17	17
Long eyelashes	Correlation coeficient	-0.408491		-0.0215166	0.245145	-0.0435194	,696**	-,685**	,648**	0.265165	0.30989	0.344265	,468*	-,600*		-0.387298	,523*	0.235702	-0.387298	0.235702	-0.387298	0.344265		1	0.235702		-0.0435194	-0.169031	-0.169031	0.344265	0.344265	0.169031		,696**	,417*	-0.265165	0.266008	,525*	0.235702	-0.310517	0.291667	-0.265165	-0.387298	0.291667	0.245145	-0.16736		-,417*	-0.0215166
	Sig. (unilateral)	0.0511331		0.465707	0.1634	0.430902	0.00267439	0.00308495	0.00477367	0.144422	0.107569	0.0842467	0.0400592	0.0123723		0.0606676	0.0182235	0.172889	0.0606676	0.172889	0.0606676	0.0842467			0.172889		0.430902	0.249481	0.249481	0.0842467	0.0842467	0.249481		0.00267439	0.0477904	0.144422	0.127907	0.0119724	0.172889	0.107106	0.121673	0.144422	0.0606676	0.121673	0.1634	0.251608		0.0477904	0.465707
	N	17	17	17	17	17	17	17	17	17	17	17	15	15	15	17	17	17	17	17	17	17	17	17	17	17	17	17	17	17	17	17	17	17	17	17	17	17	17	17	17	17	17	17	17	17	17	17	17
Full brow	Correlation coeficient	-0.209165		-0.0912871	,451*	-0.184637	0.338502	-0.161374	0.209165	0.0625	0.298807	,685**	0.133631	-0.327327		-0.0912871	-0.138675	-0.0625	-0.0912871	-0.0625	-0.0912871	-0.0912871		0.235702	1		0.338502	0.298807	-0.209165	-0.0912871	-0.0912871	-0.298807		0.338502	-0.235702	-0.0625	0.359092	-0.103695	-0.0625	-0.138675	-0.265165	-0.0625	-0.0912871	0.235702	-0.138675	0.387298		0.235702	-0.0912871
	Sig. (unilateral)	0.201392		0.3575	0.0357117	0.23009	0.0878672	0.259303	0.201392	0.401294	0.115999	0.00308495	0.308538	0.110336		0.3575	0.28955	0.401294	0.3575	0.401294	0.3575	0.3575		0.172889			0.0878672	0.115999	0.201392	0.3575	0.3575	0.115999		0.0878672	0.172889	0.401294	0.0625168	0.327951	0.401294	0.28955	0.144422	0.401294	0.3575	0.172889	0.28955	0.0606676		0.172889	0.3575
	N	17	17	17	17	17	17	17	17	17	17	17	15	15	15	17	17	17	17	17	17	17	17	17	17	17	17	17	17	17	17	17	17	17	17	17	17	17	17	17	17	17	17	17	17	17	17	17	17
Full/puffy eyelids	Correlation coeficient
	Sig. (unilateral)
	N	17	17	17	17	17	17	17	17	17	17	17	15	15	15	17	17	17	17	17	17	17	17	17	17	17	17	17	17	17	17	17	17	17	17	17	17	17	17	17	17	17	17	17	17	17	17	17	17
Wide nasal bridge	Correlation coeficient	-0.117698		0.112367	0.170697	0.227273	-0.287879	0.0635642	0.117698	0.184637	0.13241	0.112367	0.0680414	0.388889		-0.26968	0.170697	-0.184637	0.112367	-0.184637	-0.26968	,494*		-0.0435194	0.338502		1	,633**	-0.117698	,494*	-0.26968	0.117698		0.227273	0.0435194	-0.184637	0.0252578	-0.051056	0.338502	0.170697	-,537*	-0.184637	0.112367	-0.290129	-0.119488	-0.206584		-0.0435194	-0.26968
	Sig. (unilateral)	0.318895		0.326548	0.24737	0.181651	0.12476	0.399649	0.318895	0.23009	0.29818	0.326548	0.399521	0.0728223		0.140356	0.24737	0.23009	0.326548	0.23009	0.140356	0.0239839		0.430902	0.0878672			0.0056949	0.318895	0.0239839	0.140356	0.318895		0.181651	0.430902	0.23009	0.457039	0.413174	0.0878672	0.24737	0.0158983	0.23009	0.326548	0.122919	0.316342	0.204307		0.430902	0.140356
	N	17	17	17	17	17	17	17	17	17	17	17	15	15	15	17	17	17	17	17	17	17	17	17	17	17	17	17	17	17	17	17	17	17	17	17	17	17	17	17	17	17	17	17	17	17	17	17	17
Bulbous nose	Correlation coeficient	-,457*		0.0654654	0.099449	0.382518	-0.367806	-0.0154303	-0.0285714	-0.298807	0.271429	0.0654654	0.133631	0.218218		0.0654654	0.099449	-0.209165	0.0654654	-0.209165	,436*	,436*		-0.169031	0.298807		,633**	1	0.0285714	,436*	-0.305505	-0.0285714		0.13241	-0.0704295	-0.209165	0.0858395	0.210697	0.298807	,663**	-,887**	-0.209165	,436*	-,648**	-0.182323	-0.0154303		0.0704295	-0.305505
	Sig. (unilateral)	0.0337319		0.396714	0.34539	0.0629992	0.0706152	0.475392	0.454506	0.115999	0.138803	0.396714	0.308538	0.207108		0.396714	0.34539	0.201392	0.396714	0.201392	0.0404278	0.0404278		0.249481	0.115999		0.0056949		0.454506	0.0404278	0.11085	0.454506		0.29818	0.38908	0.201392	0.356924	0.182636	0.115999	0.00400113	0.000192873	0.201392	0.0404278	0.00477367	0.232911	0.475392		0.38908	0.11085
	N	17	17	17	17	17	17	17	17	17	17	17	15	15	15	17	17	17	17	17	17	17	17	17	17	17	17	17	17	17	17	17	17	17	17	17	17	17	17	17	17	17	17	17	17	17	17	17	17
Prominent/dysplastic ears	Correlation coeficient	0.0285714		,436*	-0.182323	0.13241	-0.367806	0.246885	-0.0285714	-0.298807	0.0285714	0.0654654	-0.200446	0.218218		,436*	0.099449	0.298807	-0.305505	-0.209165	0.0654654	0.0654654		-0.169031	-0.209165		-0.117698	0.0285714	1	0.0654654	0.0654654	-,514*		0.13241	-0.0704295	0.298807	-0.232993	-0.148727	0.298807	0.099449	-0.169031	-0.209165	0.0654654	-0.169031	0.099449	0.246885		0.0704295	0.0654654
	Sig. (unilateral)	0.454506		0.0404278	0.232911	0.29818	0.0706152	0.161689	0.454506	0.115999	0.454506	0.396714	0.226627	0.207108		0.0404278	0.34539	0.115999	0.11085	0.201392	0.396714	0.396714		0.249481	0.201392		0.318895	0.454506		0.396714	0.396714	0.0198362		0.29818	0.38908	0.115999	0.159793	0.261385	0.115999	0.34539	0.249481	0.201392	0.396714	0.249481	0.34539	0.161689		0.38908	0.396714
	N	17	17	17	17	17	17	17	17	17	17	17	15	15	15	17	17	17	17	17	17	17	17	17	17	17	17	17	17	17	17	17	17	17	17	17	17	17	17	17	17	17	17	17	17	17	17	17	17
Full/puffy cheeks	Correlation coeficient	-0.305505		-0.133333	-0.202548	,494*	-0.26968	-0.235702	0.305505	0.0912871	,436*	-0.133333	0.196116	0.320256		-0.133333	,658**	-0.0912871	-0.133333	-0.0912871	-0.133333	1,000**		0.344265	-0.0912871		,494*	,436*	0.0654654	1	-0.133333	0.305505		,494*	0.387298	-0.0912871	0.0374634	0.302913	,685**	0.227866	-0.387298	-0.0912871	-0.133333	-0.387298	-0.202548	-0.235702		-0.387298	-0.133333
	Sig. (unilateral)	0.11085		0.296901	0.208915	0.0239839	0.140356	0.172889	0.11085	0.3575	0.0404278	0.296901	0.231536	0.115402		0.296901	0.00423019	0.3575	0.296901	0.3575	0.296901			0.0842467	0.3575		0.0239839	0.0404278	0.396714		0.296901	0.11085		0.0239839	0.0606676	0.3575	0.436426	0.0965235	0.00308495	0.181025	0.0606676	0.3575	0.296901	0.0606676	0.208915	0.172889		0.0606676	0.296901
	N	17	17	17	17	17	17	17	17	17	17	17	15	15	15	17	17	17	17	17	17	17	17	17	17	17	17	17	17	17	17	17	17	17	17	17	17	17	17	17	17	17	17	17	17	17	17	17	17
Widely spaced teeth/maloclussion	Correlation coeficient	0.0654654		-0.133333	0.227866	0.112367	0.112367	-0.235702	0.305505	0.0912871	,436*	,433*	0.196116	-,480*		-0.133333	0.227866	-0.0912871	-0.133333	,685**	-0.133333	-0.133333		0.344265	-0.0912871		-0.26968	-0.305505	0.0654654	-0.133333	1	-0.0654654		,494*	0.387298	-0.0912871	-0.206049	0.302913	-0.0912871	-0.202548	0.344265	-0.0912871	-0.133333	0.344265	,658**	0.164992		0.344265	,433*
	Sig. (unilateral)	0.396714		0.296901	0.181025	0.326548	0.326548	0.172889	0.11085	0.3575	0.0404278	0.0415182	0.231536	0.0361334		0.296901	0.181025	0.3575	0.296901	0.00308495	0.296901	0.296901		0.0842467	0.3575		0.140356	0.11085	0.396714	0.296901		0.396714		0.0239839	0.0606676	0.3575	0.189374	0.0965235	0.3575	0.208915	0.0842467	0.3575	0.296901	0.0842467	0.00423019	0.254638		0.0842467	0.0415182
	N	17	17	17	17	17	17	17	17	17	17	17	15	15	15	17	17	17	17	17	17	17	17	17	17	17	17	17	17	17	17	17	17	17	17	17	17	17	17	17	17	17	17	17	17	17	17	17	17
Pointed chin	Correlation coeficient	-0.271429		-0.0654654	0.182323	0.117698	0.117698	-0.246885	0.0285714	0.298807	-0.0285714	-,436*	0.272166	-0.111111		-,436*	,464*	0.209165	0.305505	0.209165	-0.0654654	0.305505		0.169031	-0.298807		0.117698	-0.0285714	-,514*	0.305505	-0.0654654	1		0.117698	0.30989	-0.298807	0.232993	0.0867576	0.209165	0.182323	0.169031	0.209165	-0.0654654	0.169031	0.182323	-,509*		-0.30989	-0.0654654
	Sig. (unilateral)	0.138803		0.396714	0.232911	0.318895	0.318895	0.161689	0.454506	0.115999	0.454506	0.0404278	0.154256	0.3388		0.0404278	0.0316996	0.201392	0.11085	0.201392	0.396714	0.11085		0.249481	0.115999		0.318895	0.454506	0.0198362	0.11085	0.396714			0.318895	0.107569	0.115999	0.159793	0.35465	0.201392	0.232911	0.249481	0.201392	0.396714	0.249481	0.232911	0.0208348		0.107569	0.396714
	N	17	17	17	17	17	17	17	17	17	17	17	15	15	15	17	17	17	17	17	17	17	17	17	17	17	17	17	17	17	17	17	17	17	17	17	17	17	17	17	17	17	17	17	17	17	17	17	17
Toe syndactyly	Correlation coeficient
	Sig. (unilateral)
	N	17	17	17	17	17	17	17	17	17	17	17	15	15	15	17	17	17	17	17	17	17	17	17	17	17	17	17	17	17	17	17	17	17	17	17	17	17	17	17	17	17	17	17	17	17	17	17	17
Hypoplastic/dysplastic toenails	Correlation coeficient	-0.367806		0.112367	,461*	0.227273	0.227273	-,477*	,618**	0.184637	,633**	,494*	0.408248	-,444*		-0.26968	,751**	0.338502	-0.26968	0.338502	-0.26968	,494*		,696**	0.338502		0.227273	0.13241	0.13241	,494*	,494*	0.117698		1	,537*	-0.184637	0.239949	0.242516	0.338502	-0.119488	-0.0435194	-0.184637	-0.26968	0.203091	,461*	0.0635642		-0.0435194	0.112367
	Sig. (unilateral)	0.0706152		0.326548	0.0326259	0.181651	0.181651	0.0282651	0.00672441	0.23009	0.0056949	0.0239839	0.0633152	0.0481603		0.140356	0.00133109	0.0878672	0.140356	0.0878672	0.140356	0.0239839		0.00267439	0.0878672		0.181651	0.29818	0.29818	0.0239839	0.0239839	0.318895			0.0158983	0.23009	0.152676	0.148685	0.0878672	0.316342	0.430902	0.23009	0.140356	0.208292	0.0326259	0.399649		0.430902	0.326548
	N	17	17	17	17	17	17	17	17	17	17	17	15	15	15	17	17	17	17	17	17	17	17	17	17	17	17	17	17	17	17	17	17	17	17	17	17	17	17	17	17	17	17	17	17	17	17	17	17
Large, fleshy hands	Correlation coeficient	-0.0704295		0.0215166	0.032686	0.290129	0.0435194	-0.349934	0.30989	0.235702	0.408491	0.0215166	,468*	-0.327327		-0.344265	,588**	0.265165	0.387298	0.265165	0.0215166	0.387298		,417*	-0.235702		0.0435194	-0.0704295	-0.0704295	0.387298	0.387298	0.30989		,537*	1	-0.235702	0.205552	0.171088	0.265165	0.032686	0.180556	-0.235702	-0.344265	-0.0555556	0.310517	-0.349934		-0.291667	0.0215166
	Sig. (unilateral)	0.38908		0.465707	0.447989	0.122919	0.430902	0.0807963	0.107569	0.172889	0.0511331	0.465707	0.0400592	0.110336		0.0842467	0.00930146	0.144422	0.0606676	0.144422	0.465707	0.0606676		0.0477904	0.172889		0.430902	0.38908	0.38908	0.0606676	0.0606676	0.107569		0.0158983		0.172889	0.189949	0.231119	0.144422	0.447989	0.235079	0.172889	0.0842467	0.41207	0.107106	0.0807963		0.121673	0.465707
	N	17	17	17	17	17	17	17	17	17	17	17	15	15	15	17	17	17	17	17	17	17	17	17	17	17	17	17	17	17	17	17	17	17	17	17	17	17	17	17	17	17	17	17	17	17	17	17	17
Fifth finger clinodactily	Correlation coeficient	0.298807		-0.0912871	-0.138675	-0.184637	-0.184637	0.387298	0.209165	0.0625	0.298807	-0.0912871	0.133631	0.218218		,685**	-0.138675	-0.0625	-0.0912871	-0.0625	-0.0912871	-0.0912871		-0.265165	-0.0625		-0.184637	-0.209165	0.298807	-0.0912871	-0.0912871	-0.298807		-0.184637	-0.235702	1	-0.307794	-0.233314	-0.0625	-0.138675	-0.265165	-0.0625	-0.0912871	0.235702	-0.138675	0.387298		0.235702	-0.0912871
	Sig. (unilateral)	0.115999		0.3575	0.28955	0.23009	0.23009	0.0606676	0.201392	0.401294	0.115999	0.3575	0.308538	0.207108		0.00308495	0.28955	0.401294	0.3575	0.401294	0.3575	0.3575		0.144422	0.401294		0.23009	0.201392	0.115999	0.3575	0.3575	0.115999		0.23009	0.172889		0.0942812	0.158039	0.401294	0.28955	0.144422	0.401294	0.3575	0.172889	0.28955	0.0606676		0.172889	0.3575
	N	17	17	17	17	17	17	17	17	17	17	17	15	15	15	17	17	17	17	17	17	17	17	17	17	17	17	17	17	17	17	17	17	17	17	17	17	17	17	17	17	17	17	17	17	17	17	17	17
Reason 1 for genetic consultation	Correlation coeficient	-,441*		0.0374634	0.241872	-,417*	,404*	0.0132453	-0.0367884	-0.359092	-0.0735767	0.0374634	0.360875	-0.263637		0.0374634	0.241872	0.359092	0.206049	0.0256495	0.280976	0.0374634		0.266008	0.359092		0.0252578	0.0858395	-0.232993	0.0374634	-0.206049	0.232993		0.239949	0.205552	-0.307794	1	-0.0319167	0.0256495	0.056911	0.0604564	0.0256495	0.0374634	0.217643	-0.12805	0.0662266		-,520*	-0.206049
	Sig. (unilateral)	0.0296578		0.436426	0.150746	0.0375129	0.0421415	0.477439	0.437562	0.0625168	0.376644	0.436426	0.0735711	0.144782		0.436426	0.150746	0.0625168	0.189374	0.456375	0.115015	0.436426		0.127907	0.0625168		0.457039	0.356924	0.159793	0.436426	0.189374	0.159793		0.152676	0.189949	0.0942812		0.44186	0.456375	0.403958	0.398103	0.456375	0.436426	0.176254	0.292187	0.388623		0.0131744	0.189374
	N	17	17	17	17	17	17	17	17	17	17	17	15	15	15	17	17	17	17	17	17	17	17	17	17	17	17	17	17	17	17	17	17	17	17	17	17	17	17	17	17	17	17	17	17	17	17	17	17
Reason 2 for genetic consultation	Correlation coeficient	-0.297455		-0.340777	0.0431398	0.268044	0.242516	-,535*	,421*	-0.20739	0.210697	0.0757282	,513*	-0.232621		-0.0189321	0.215699	-0.233314	-0.321845	0.20739	0.113592	0.302913		,525*	-0.103695		-0.051056	0.210697	-0.148727	0.302913	0.302913	0.0867576		0.242516	0.171088	-0.233314	-0.0319167	1	0.20739	0.316359	-0.0977647	-,389*	0.302913	-0.244412	0.215699	-0.160644		-0.293294	-0.0189321
	Sig. (unilateral)	0.100596		0.0715532	0.426469	0.124705	0.148685	0.010697	0.0350912	0.186423	0.182636	0.372437	0.0189124	0.173088		0.467581	0.177	0.158039	0.0833372	0.186423	0.312737	0.0965235		0.0119724	0.327951		0.413174	0.182636	0.261385	0.0965235	0.0965235	0.35465		0.148685	0.231119	0.158039	0.44186		0.186423	0.087011	0.337208	0.0473688	0.0965235	0.146804	0.177	0.245007		0.103783	0.467581
	N	17	17	17	17	17	17	17	17	17	17	17	15	15	15	17	17	17	17	17	17	17	17	17	17	17	17	17	17	17	17	17	17	17	17	17	17	17	17	17	17	17	17	17	17	17	17	17	17
Cardiac anomalies	Correlation coeficient	-0.209165		-0.0912871	-0.138675	0.338502	-0.184637	-0.161374	0.209165	0.0625	0.298807	-0.0912871	0.133631	0.218218		-0.0912871	,451*	-0.0625	-0.0912871	-0.0625	-0.0912871	,685**		0.235702	-0.0625		0.338502	0.298807	0.298807	,685**	-0.0912871	0.209165		0.338502	0.265165	-0.0625	0.0256495	0.20739	1	,451*	-0.265165	-0.0625	-0.0912871	-0.265165	-0.138675	-0.161374		-0.265165	-0.0912871
	Sig. (unilateral)	0.201392		0.3575	0.28955	0.0878672	0.23009	0.259303	0.201392	0.401294	0.115999	0.3575	0.308538	0.207108		0.3575	0.0357117	0.401294	0.3575	0.401294	0.3575	0.00308495		0.172889	0.401294		0.0878672	0.115999	0.115999	0.00308495	0.3575	0.201392		0.0878672	0.144422	0.401294	0.456375	0.186423		0.0357117	0.144422	0.401294	0.3575	0.144422	0.28955	0.259303		0.144422	0.3575
	N	17	17	17	17	17	17	17	17	17	17	17	15	15	15	17	17	17	17	17	17	17	17	17	17	17	17	17	17	17	17	17	17	17	17	17	17	17	17	17	17	17	17	17	17	17	17	17	17
ophthalmological anomalies	Correlation coeficient	-0.182323		-0.202548	0.0192308	,461*	-0.409673	-0.0537086	-0.099449	-,451*	0.099449	-0.202548	0.301511	0.184637		0.227866	0.0192308	-0.138675	0.227866	-0.138675	,658**	0.227866		-0.310517	-0.138675		0.170697	,663**	0.099449	0.227866	-0.202548	0.182323		-0.119488	0.032686	-0.138675	0.056911	0.316359	,451*	1	-,588**	-0.138675	,658**	-,588**	0.0192308	-0.0537086		-0.032686	-0.202548
	Sig. (unilateral)	0.232911		0.208915	0.469342	0.0326259	0.0506386	0.414948	0.34539	0.0357117	0.34539	0.208915	0.129628	0.24483		0.181025	0.469342	0.28955	0.181025	0.28955	0.00423019	0.181025		0.107106	0.28955		0.24737	0.00400113	0.34539	0.181025	0.208915	0.232911		0.316342	0.447989	0.28955	0.403958	0.087011	0.0357117		0.00930146	0.28955	0.00423019	0.00930146	0.469342	0.414948		0.447989	0.208915
	N	17	17	17	17	17	17	17	17	17	17	17	15	15	15	17	17	17	17	17	17	17	17	17	17	17	17	17	17	17	17	17	17	17	17	17	17	17	17	17	17	17	17	17	17	17	17	17	17
Sphincter control	Correlation coeficient	0.30989		-0.0215166	-0.032686	-0.290129	,450*	-0.16736	-0.0704295	0.265165	-0.408491	-0.0215166	-0.200446	-0.327327		-0.387298	-0.032686	0.235702	-0.0215166	0.235702	-0.387298	-0.387298		0.291667	-0.265165		-,537*	-,887**	-0.169031	-0.387298	0.344265	0.169031		-0.0435194	0.180556	-0.265165	0.0604564	-0.0977647	-0.265165	-,588**	1	0.235702	-0.387298	,528*	0.245145	-0.16736		-0.180556	0.344265
	Sig. (unilateral)	0.107569		0.465707	0.447989	0.122919	0.036025	0.251608	0.38908	0.144422	0.0511331	0.465707	0.226627	0.110336		0.0606676	0.447989	0.172889	0.465707	0.172889	0.0606676	0.0606676		0.121673	0.144422		0.0158983	0.000192873	0.249481	0.0606676	0.0842467	0.249481		0.430902	0.235079	0.144422	0.398103	0.337208	0.144422	0.00930146		0.172889	0.0606676	0.0173814	0.1634	0.251608		0.235079	0.0842467
	N	17	17	17	17	17	17	17	17	17	17	17	15	15	15	17	17	17	17	17	17	17	17	17	17	17	17	17	17	17	17	17	17	17	17	17	17	17	17	17	17	17	17	17	17	17	17	17	17
Renal and urogenital anomalies	Correlation coeficient	0.298807		-0.0912871	-0.138675	-0.184637	-0.184637	0.387298	-0.298807	0.0625	-0.209165	-0.0912871	-,535*	0.218218		-0.0912871	-0.138675	-0.0625	-0.0912871	-0.0625	-0.0912871	-0.0912871		-0.265165	-0.0625		-0.184637	-0.209165	-0.209165	-0.0912871	-0.0912871	0.209165		-0.184637	-0.235702	-0.0625	0.0256495	-,389*	-0.0625	-0.138675	0.235702	1	-0.0912871	0.235702	-0.138675	0.387298		0.235702	-0.0912871
	Sig. (unilateral)	0.115999		0.3575	0.28955	0.23009	0.23009	0.0606676	0.115999	0.401294	0.201392	0.3575	0.0227501	0.207108		0.3575	0.28955	0.401294	0.3575	0.401294	0.3575	0.3575		0.144422	0.401294		0.23009	0.201392	0.201392	0.3575	0.3575	0.201392		0.23009	0.172889	0.401294	0.456375	0.0473688	0.401294	0.28955	0.172889		0.3575	0.172889	0.28955	0.0606676		0.172889	0.3575
	N	17	17	17	17	17	17	17	17	17	17	17	15	15	15	17	17	17	17	17	17	17	17	17	17	17	17	17	17	17	17	17	17	17	17	17	17	17	17	17	17	17	17	17	17	17	17	17	17
Lip/palate anomalies	Correlation coeficient	0.0654654		-0.133333	0.227866	0.112367	-0.26968	0.164992	-0.0654654	-,685**	-0.305505	-0.133333	0.196116	0.320256		,433*	-0.202548	-0.0912871	-0.133333	-0.0912871	,433*	-0.133333		-0.387298	-0.0912871		0.112367	,436*	0.0654654	-0.133333	-0.133333	-0.0654654		-0.26968	-0.344265	-0.0912871	0.0374634	0.302913	-0.0912871	,658**	-0.387298	-0.0912871	1	-0.387298	0.227866	0.164992		-0.0215166	-0.133333
	Sig. (unilateral)	0.396714		0.296901	0.181025	0.326548	0.140356	0.254638	0.396714	0.00308495	0.11085	0.296901	0.231536	0.115402		0.0415182	0.208915	0.3575	0.296901	0.3575	0.0415182	0.296901		0.0606676	0.3575		0.326548	0.0404278	0.396714	0.296901	0.296901	0.396714		0.140356	0.0842467	0.3575	0.436426	0.0965235	0.3575	0.00423019	0.0606676	0.3575		0.0606676	0.181025	0.254638		0.465707	0.296901
	N	17	17	17	17	17	17	17	17	17	17	17	15	15	15	17	17	17	17	17	17	17	17	17	17	17	17	17	17	17	17	17	17	17	17	17	17	17	17	17	17	17	17	17	17	17	17	17	17
Sleeping problems	Correlation coeficient	0.0704295		-0.0215166	0.245145	-,537*	,450*	0.0912871	0.169031	0.265165	0.0704295	0.344265	0.200446	-,491*		-0.0215166	-0.032686	0.235702	-0.0215166	0.235702	-0.387298	-0.387298		0.291667	0.235702		-0.290129	-,648**	-0.169031	-0.387298	0.344265	0.169031		0.203091	-0.0555556	0.235702	0.217643	-0.244412	-0.265165	-,588**	,528*	0.235702	-0.387298	1	0.245145	0.349934		0.0555556	-0.0215166
	Sig. (unilateral)	0.38908		0.465707	0.1634	0.0158983	0.036025	0.3575	0.249481	0.144422	0.38908	0.0842467	0.226627	0.0330963		0.465707	0.447989	0.172889	0.465707	0.172889	0.0606676	0.0606676		0.121673	0.172889		0.122919	0.00477367	0.249481	0.0606676	0.0842467	0.249481		0.208292	0.41207	0.172889	0.176254	0.146804	0.144422	0.00930146	0.0173814	0.172889	0.0606676		0.1634	0.0807963		0.41207	0.465707
	N	17	17	17	17	17	17	17	17	17	17	17	15	15	15	17	17	17	17	17	17	17	17	17	17	17	17	17	17	17	17	17	17	17	17	17	17	17	17	17	17	17	17	17	17	17	17	17	17
Skin anomal.	Correlation coeficient	0.099449		0.227866	,673**	0.170697	0.170697	-0.358057	,464*	0.138675	0.099449	0.227866	0.301511	-0.43082		-0.202548	0.346154	,451*	-0.202548	,451*	-0.202548	-0.202548		0.245145	-0.138675		-0.119488	-0.182323	0.099449	-0.202548	,658**	0.182323		,461*	0.310517	-0.138675	-0.12805	0.215699	-0.138675	0.0192308	0.245145	-0.138675	0.227866	0.245145	1	-0.0537086		0.245145	0.227866
	Sig. (unilateral)	0.34539		0.181025	0.00354797	0.24737	0.24737	0.076039	0.0316996	0.28955	0.34539	0.181025	0.129628	0.053483		0.208915	0.0830851	0.0357117	0.208915	0.0357117	0.208915	0.208915		0.1634	0.28955		0.316342	0.232911	0.34539	0.208915	0.00423019	0.232911		0.0326259	0.107106	0.28955	0.292187	0.177	0.28955	0.469342	0.1634	0.28955	0.181025	0.1634		0.414948		0.1634	0.181025
	N	17	17	17	17	17	17	17	17	17	17	17	15	15	15	17	17	17	17	17	17	17	17	17	17	17	17	17	17	17	17	17	17	17	17	17	17	17	17	17	17	17	17	17	17	17	17	17	17
Recurrent infections	Correlation coeficient	0.246885		-0.235702	-0.0537086	-0.206584	-0.206584	,433*	0.0154303	-0.387298	0.246885	,566*	0	0		,566*	-0.358057	-0.161374	-0.235702	-0.161374	0.164992	-0.235702		-0.16736	0.387298		-0.206584	-0.0154303	0.246885	-0.235702	0.164992	-,509*		0.0635642	-0.349934	0.387298	0.0662266	-0.160644	-0.161374	-0.0537086	-0.16736	0.387298	0.164992	0.349934	-0.0537086	1		0.349934	-0.235702
	Sig. (unilateral)	0.161689		0.172889	0.414948	0.204307	0.204307	0.0415182	0.475392	0.0606676	0.161689	0.0118258	0.5	0.5		0.0118258	0.076039	0.259303	0.172889	0.259303	0.254638	0.172889		0.251608	0.0606676		0.204307	0.475392	0.161689	0.172889	0.254638	0.0208348		0.399649	0.0807963	0.0606676	0.388623	0.245007	0.259303	0.414948	0.251608	0.0606676	0.254638	0.0807963	0.414948			0.0807963	0.172889
	N	17	17	17	17	17	17	17	17	17	17	17	15	15	15	17	17	17	17	17	17	17	17	17	17	17	17	17	17	17	17	17	17	17	17	17	17	17	17	17	17	17	17	17	17	17	17	17	17
Herniae	Correlation coeficient
	Sig. (unilateral)
	N	17	17	17	17	17	17	17	17	17	17	17	15	15	15	17	17	17	17	17	17	17	17	17	17	17	17	17	17	17	17	17	17	17	17	17	17	17	17	17	17	17	17	17	17	17	17	17	17
Brain MRI	Correlation coeficient	0.30989		-0.0215166	0.245145	0.203091	-0.290129	0.0912871	-0.0704295	0.265165	0.30989	0.344265	-0.408248	-0.111111		-0.0215166	-0.310517	-0.265165	-0.0215166	0.235702	-0.0215166	-0.387298		-,417*	0.235702		-0.0435194	0.0704295	0.0704295	-0.387298	0.344265	-0.30989		-0.0435194	-0.291667	0.235702	-,520*	-0.293294	-0.265165	-0.032686	-0.180556	0.235702	-0.0215166	0.0555556	0.245145	0.349934		1	0.344265
	Sig. (unilateral)	0.107569		0.465707	0.1634	0.208292	0.122919	0.3575	0.38908	0.144422	0.107569	0.0842467	0.0633152	0.3388		0.465707	0.107106	0.144422	0.465707	0.172889	0.465707	0.0606676		0.0477904	0.172889		0.430902	0.38908	0.38908	0.0606676	0.0842467	0.107569		0.430902	0.121673	0.172889	0.0131744	0.103783	0.144422	0.447989	0.235079	0.172889	0.465707	0.41207	0.1634	0.0807963			0.0842467
	N	17	17	17	17	17	17	17	17	17	17	17	15	15	15	17	17	17	17	17	17	17	17	17	17	17	17	17	17	17	17	17	17	17	17	17	17	17	17	17	17	17	17	17	17	17	17	17	17
Brain MRI anomalies	Correlation coeficient	0.0654654		-0.133333	0.227866	0.112367	0.112367	-0.235702	-0.0654654	0.0912871	0.0654654	-0.133333	-0.294174	-0.0800641		-0.133333	0.227866	-0.0912871	-0.133333	,685**	-0.133333	-0.133333		-0.0215166	-0.0912871		-0.26968	-0.305505	0.0654654	-0.133333	,433*	-0.0654654		0.112367	0.0215166	-0.0912871	-0.206049	-0.0189321	-0.0912871	-0.202548	0.344265	-0.0912871	-0.133333	-0.0215166	0.227866	-0.235702		0.344265	1
	Sig. (unilateral)	0.396714		0.296901	0.181025	0.326548	0.326548	0.172889	0.396714	0.3575	0.396714	0.296901	0.135514	0.382252		0.296901	0.181025	0.3575	0.296901	0.00308495	0.296901	0.296901		0.465707	0.3575		0.140356	0.11085	0.396714	0.296901	0.0415182	0.396714		0.326548	0.465707	0.3575	0.189374	0.467581	0.3575	0.208915	0.0842467	0.3575	0.296901	0.465707	0.181025	0.172889		0.0842467
	N	17	17	17	17	17	17	17	17	17	17	17	15	15	15	17	17	17	17	17	17	17	17	17	17	17	17	17	17	17	17	17	17	17	17	17	17	17	17	17	17	17	17	17	17	17	17	17	17
Obesity	Correlation coeficient
	Sig. (unilateral)
	N	17	17	17	17	17	17	17	17	17	17	17	15	15	15	17	17	17	17	17	17	17	17	17	17	17	17	17	17	17	17	17	17	17	17	17	17	17	17	17	17	17	17	17	17	17	17	17	17
Hearing problems	Correlation coeficient	-0.0737711		-0.169031	-0.256776	,627**	-0.341882	-0.298807	0.387298	0.115728	,553*	0.30989	0.25	0.0680414		-0.169031	,471*	-0.115728	-0.169031	-0.115728	-0.169031	,789**		,436*	-0.115728		0.303895	0.239756	0.239756	,789**	0.30989	0.0737711		,627**	,491*	-0.115728	-0.158312	,384*	,540*	0.10699	-0.181848	-0.115728	-0.169031	-0.181848	0.10699	0.039841		-0.181848	-0.169031
	Sig. (unilateral)	0.383965		0.249481	0.152185	0.00608575	0.0857301	0.115999	0.0606676	0.321714	0.0134442	0.107569	0.174787	0.399521		0.249481	0.0298484	0.321714	0.249481	0.321714	0.249481	0.000801824		0.0404278	0.321714		0.112073	0.168773	0.168773	0.000801824	0.107569	0.383965		0.00608575	0.0247673	0.321714	0.249431	0.049461	0.0153768	0.33434	0.233493	0.321714	0.249481	0.233493	0.33434	0.436691		0.233493	0.249481
	N	17	17	17	17	17	17	17	17	17	17	17	15	15	15	17	17	17	17	17	17	17	17	17	17	17	17	17	17	17	17	17	17	17	17	17	17	17	17	17	17	17	17	17	17	17	17	17	17
Lymphedema	Correlation coeficient
	Sig. (unilateral)
	N	17	17	17	17	17	17	17	17	17	17	17	15	15	15	17	17	17	17	17	17	17	17	17	17	17	17	17	17	17	17	17	17	17	17	17	17	17	17	17	17	17	17	17	17	17	17	17	17
Gastrointestinal problems	Correlation coeficient	,633**		0.112367	0.170697	0.227273	-0.030303	-0.206584	0.367806	0.184637	-0.117698	0.112367	0	0		0.112367	-0.119488	0.338502	-0.26968	-0.184637	-0.26968	-0.26968		-0.0435194	-0.184637		-0.287879	-0.367806	0.382518	-0.26968	0.112367	-0.382518		-0.030303	0.0435194	0.338502	-,417*	-0.038292	-0.184637	-0.119488	0.203091	-0.184637	0.112367	-0.0435194	,461*	0.0635642		0.203091	0.112367
	Sig. (unilateral)	0.0056949		0.326548	0.24737	0.181651	0.451762	0.204307	0.0706152	0.23009	0.318895	0.326548	0.5	0.5		0.326548	0.316342	0.0878672	0.140356	0.23009	0.140356	0.140356		0.430902	0.23009		0.12476	0.0706152	0.0629992	0.140356	0.326548	0.0629992		0.451762	0.430902	0.0878672	0.0375129	0.434653	0.23009	0.316342	0.208292	0.23009	0.326548	0.430902	0.0326259	0.399649		0.208292	0.326548
	N	17	17	17	17	17	17	17	17	17	17	17	15	15	15	17	17	17	17	17	17	17	17	17	17	17	17	17	17	17	17	17	17	17	17	17	17	17	17	17	17	17	17	17	17	17	17	17	17
Poor visual contact	Correlation coeficient	0.0737711		0.169031	0.256776	-0.303895	0.341882	-0.039841	0.239756	,540*	-0.239756	-0.30989	-0.25	0.272166		-0.30989	0.256776	0.115728	-0.30989	0.115728	-,789**	0.169031		0.181848	0.115728		0.341882	-0.239756	-0.239756	0.169031	-0.30989	0.239756		0.0189934	-0.181848	0.115728	-0.0474936	-0.224007	0.115728	-,471*	0.181848	0.115728	-0.30989	0.181848	-0.10699	-0.378489		-0.127294	0.169031
	Sig. (unilateral)	0.383965		0.249481	0.152185	0.112073	0.0857301	0.436691	0.168773	0.0153768	0.168773	0.107569	0.174787	0.154256		0.107569	0.152185	0.321714	0.107569	0.321714	0.000801824	0.249481		0.233493	0.321714		0.0857301	0.168773	0.168773	0.249481	0.107569	0.168773		0.46972	0.233493	0.321714	0.419613	0.167884	0.321714	0.0298484	0.233493	0.321714	0.107569	0.233493	0.33434	0.0650185		0.305315	0.249481
	N	17	17	17	17	17	17	17	17	17	17	17	15	15	15	17	17	17	17	17	17	17	17	17	17	17	17	17	17	17	17	17	17	17	17	17	17	17	17	17	17	17	17	17	17	17	17	17	17
Biting	Correlation coeficient	-,457*		0.0654654	0.381221	0.13241	0.13241	-0.277746	0.214286	0.209165	,514*	0.0654654	,468*	-0.327327		-0.305505	,663**	0.298807	,436*	0.298807	0.0654654	,436*		0.30989	0.298807		0.382518	0.271429	-0.214286	,436*	0.0654654	,457*		,633**	,648**	-0.209165	,515*	-0.0743637	0.298807	0.099449	-0.169031	-0.209165	-0.305505	0.0704295	0.099449	-0.277746		-0.169031	0.0654654
	Sig. (unilateral)	0.0337319		0.396714	0.0636439	0.29818	0.29818	0.133288	0.195683	0.201392	0.0198362	0.396714	0.0400592	0.110336		0.11085	0.00400113	0.115999	0.0404278	0.115999	0.396714	0.0404278		0.107569	0.115999		0.0629992	0.138803	0.195683	0.0404278	0.396714	0.0337319		0.0056949	0.00477367	0.201392	0.013898	0.374658	0.115999	0.34539	0.249481	0.201392	0.11085	0.38908	0.34539	0.133288		0.249481	0.396714
	N	17	17	17	17	17	17	17	17	17	17	17	15	15	15	17	17	17	17	17	17	17	17	17	17	17	17	17	17	17	17	17	17	17	17	17	17	17	17	17	17	17	17	17	17	17	17	17	17
Very sensitive to touch	Correlation coeficient	0.0154303		-0.164992	0.0537086	-0.0635642	0.206584	-0.15	,509*	-0.161374	0.0154303	-0.164992	,707**	0		0.235702	0.358057	0.161374	-0.164992	0.161374	-0.164992	0.235702		,426*	-0.387298		-0.0635642	-0.246885	0.0154303	0.235702	0.235702	0.246885		0.206584	0.349934	0.161374	0.105963	,522*	0.161374	0.0537086	0.16736	-0.387298	0.235702	0.16736	0.358057	-0.15		-,609**	-0.164992
	Sig. (unilateral)	0.475392		0.254638	0.414948	0.399649	0.204307	0.274253	0.0208348	0.259303	0.475392	0.254638	0.00407549	0.5		0.172889	0.076039	0.259303	0.254638	0.259303	0.254638	0.172889		0.0441881	0.0606676		0.399649	0.161689	0.475392	0.172889	0.172889	0.161689		0.204307	0.0807963	0.259303	0.325399	0.0124344	0.259303	0.414948	0.251608	0.0606676	0.172889	0.251608	0.076039	0.274253		0.00745985	0.254638
	N	17	17	17	17	17	17	17	17	17	17	17	15	15	15	17	17	17	17	17	17	17	17	17	17	17	17	17	17	17	17	17	17	17	17	17	17	17	17	17	17	17	17	17	17	17	17	17	17
Uncontrolled laugther	Correlation coeficient	,444*		-0.320256	0.123091	-0.111111	0.123091	0	0.111111	0.218218	0.327327	,480*	-0.272166	-0.166667		0.0800641	-0.184637	-0.218218	-0.320256	0.327327	-0.320256	-0.320256		0.0545545	0.327327		-0.388889	-,491*	0.0545545	-0.320256	,480*	-,444*		0.166667	-0.218218	0.327327	-0.248129	-0.201605	-0.218218	-,492*	0.327327	0.327327	-0.320256	,491*	0.123091	,577*		,667**	,480*
	Sig. (unilateral)	0.0481603		0.115402	0.322555	0.3388	0.322555	0.5	0.3388	0.207108	0.110336	0.0361334	0.154256	0.266442		0.382252	0.24483	0.207108	0.115402	0.110336	0.115402	0.115402		0.419128	0.110336		0.0728223	0.0330963	0.419128	0.115402	0.0361334	0.0481603		0.266442	0.207108	0.110336	0.159436	0.207128	0.207108	0.0327182	0.110336	0.110336	0.115402	0.0330963	0.322555	0.0153768		0.00630783	0.0361334
	N	15	15	15	15	15	15	15	15	15	15	15	15	15	15	15	15	15	15	15	15	15	15	15	15	15	15	15	15	15	15	15	15	15	15	15	15	15	15	15	15	15	15	15	15	15	15	15	15
Impulsive	Correlation coeficient	-0.214286		0.0654654	0.099449	0.13241	0.13241	-0.277746	0.214286	0.209165	0.271429	,436*	0.0680414	-0.166667		-0.305505	0.381221	0.298807	-0.305505	-0.209165	-0.305505	,436*		,549*	0.298807		0.13241	0.0285714	0.0285714	,436*	0.0654654	0.214286		,633**	0.169031	-0.209165	0.245256	0.0495758	0.298807	-0.182323	0.0704295	0.298807	-0.305505	0.30989	0.099449	0.246885		-0.169031	-0.305505
	Sig. (unilateral)	0.195683		0.396714	0.34539	0.29818	0.29818	0.133288	0.195683	0.201392	0.138803	0.0404278	0.399521	0.266442		0.11085	0.0636439	0.115999	0.11085	0.201392	0.11085	0.0404278		0.0139959	0.115999		0.29818	0.454506	0.454506	0.0404278	0.396714	0.195683		0.0056949	0.249481	0.201392	0.14739	0.415653	0.115999	0.232911	0.38908	0.115999	0.11085	0.107569	0.34539	0.161689		0.249481	0.11085
	N	17	17	17	17	17	17	17	17	17	17	17	15	15	15	17	17	17	17	17	17	17	17	17	17	17	17	17	17	17	17	17	17	17	17	17	17	17	17	17	17	17	17	17	17	17	17	17	17
Excess yelling	Correlation coeficient	0.246885		0.164992	0.25064	-0.206584	0.0635642	0.15	0.277746	0.161374	0.246885	,566*	0	-0.288675		0.164992	-0.0537086	0.387298	-0.235702	-0.161374	-0.235702	-0.235702		0.0912871	0.387298		-0.206584	-0.277746	0.246885	-0.235702	0.164992	-0.246885		0.333712	-0.0912871	0.387298	0.0662266	-,388*	-0.161374	-0.358057	0.0912871	0.387298	-0.235702	,609**	0.25064	,717**		0.349934	-0.235702
	Sig. (unilateral)	0.161689		0.254638	0.158036	0.204307	0.399649	0.274253	0.133288	0.259303	0.161689	0.0118258	0.5	0.140044		0.254638	0.414948	0.0606676	0.172889	0.259303	0.172889	0.172889		0.3575	0.0606676		0.204307	0.133288	0.161689	0.172889	0.254638	0.161689		0.0909631	0.3575	0.0606676	0.388623	0.0476386	0.259303	0.076039	0.3575	0.0606676	0.172889	0.00745985	0.158036	0.0020741		0.0807963	0.172889
	N	17	17	17	17	17	17	17	17	17	17	17	15	15	15	17	17	17	17	17	17	17	17	17	17	17	17	17	17	17	17	17	17	17	17	17	17	17	17	17	17	17	17	17	17	17	17	17	17
Hair pulling	Correlation coeficient	-,464*		0.227866	0.346154	0.170697	0.170697	-0.358057	,464*	0.138675	0.381221	-0.202548	0.301511	-0.123091		-0.202548	1,000**	,451*	-0.202548	,451*	-0.202548	,658**		,523*	-0.138675		0.170697	0.099449	0.099449	,658**	0.227866	,464*		,751**	,588**	-0.138675	0.241872	0.215699	,451*	0.0192308	-0.032686	-0.138675	-0.202548	-0.032686	0.346154	-0.358057		-0.310517	0.227866
	Sig. (unilateral)	0.0316996		0.181025	0.0830851	0.24737	0.24737	0.076039	0.0316996	0.28955	0.0636439	0.208915	0.129628	0.322555		0.208915		0.0357117	0.208915	0.0357117	0.208915	0.00423019		0.0182235	0.28955		0.24737	0.34539	0.34539	0.00423019	0.181025	0.0316996		0.00133109	0.00930146	0.28955	0.150746	0.177	0.0357117	0.469342	0.447989	0.28955	0.208915	0.447989	0.0830851	0.076039		0.107106	0.181025
	N	17	17	17	17	17	17	17	17	17	17	17	15	15	15	17	17	17	17	17	17	17	17	17	17	17	17	17	17	17	17	17	17	17	17	17	17	17	17	17	17	17	17	17	17	17	17	17	17
Skin picking	Correlation coeficient	-,464*		0.227866	0.346154	0.170697	0.170697	-0.358057	,464*	0.138675	0.381221	0.227866	0.301511	-0.123091		-0.202548	,673**	,451*	-0.202548	-0.138675	-0.202548	,658**		,523*	,451*		,461*	0.381221	0.099449	,658**	-0.202548	0.182323		,751**	0.310517	-0.138675	,427*	0.0431398	,451*	0.0192308	-0.310517	-0.138675	-0.202548	-0.032686	0.0192308	-0.0537086		-0.310517	-0.202548
	Sig. (unilateral)	0.0316996		0.181025	0.0830851	0.24737	0.24737	0.076039	0.0316996	0.28955	0.0636439	0.181025	0.129628	0.322555		0.208915	0.00354797	0.0357117	0.208915	0.28955	0.208915	0.00423019		0.0182235	0.0357117		0.0326259	0.0636439	0.34539	0.00423019	0.208915	0.232911		0.00133109	0.107106	0.28955	0.0341244	0.426469	0.0357117	0.469342	0.107106	0.28955	0.208915	0.447989	0.469342	0.414948		0.107106	0.208915
	N	17	17	17	17	17	17	17	17	17	17	17	15	15	15	17	17	17	17	17	17	17	17	17	17	17	17	17	17	17	17	17	17	17	17	17	17	17	17	17	17	17	17	17	17	17	17	17	17
Non-stop crying	Correlation coeficient	0.099449		-0.202548	0.0192308	-0.119488	-0.119488	0.25064	0.182323	-,451*	0.381221	,658**	0.301511	-0.123091		,658**	-0.307692	-0.138675	-0.202548	-0.138675	0.227866	-0.202548		-0.032686	,451*		-0.119488	0.099449	0.381221	-0.202548	0.227866	-,663**		0.170697	-0.245145	,451*	0.056911	0.0431398	-0.138675	0.0192308	-0.310517	-0.138675	0.227866	0.245145	0.0192308	,859**		0.245145	-0.202548
	Sig. (unilateral)	0.34539		0.208915	0.469342	0.316342	0.316342	0.158036	0.232911	0.0357117	0.0636439	0.00423019	0.129628	0.322555		0.00423019	0.109205	0.28955	0.208915	0.28955	0.181025	0.208915		0.447989	0.0357117		0.316342	0.34539	0.0636439	0.208915	0.181025	0.00400113		0.24737	0.1634	0.0357117	0.403958	0.426469	0.28955	0.469342	0.107106	0.28955	0.181025	0.1634	0.469342	0.000293716		0.1634	0.208915
	N	17	17	17	17	17	17	17	17	17	17	17	15	15	15	17	17	17	17	17	17	17	17	17	17	17	17	17	17	17	17	17	17	17	17	17	17	17	17	17	17	17	17	17	17	17	17	17	17
Aggressive behaviour	Correlation coeficient	0.298807		-0.0912871	-0.138675	-0.184637	-0.184637	0.387298	-0.298807	0.0625	-0.209165	-0.0912871	-,535*	0.218218		-0.0912871	-0.138675	-0.0625	-0.0912871	-0.0625	-0.0912871	-0.0912871		-0.265165	-0.0625		-0.184637	-0.209165	-0.209165	-0.0912871	-0.0912871	0.209165		-0.184637	-0.235702	-0.0625	0.0256495	-,389*	-0.0625	-0.138675	0.235702	1,000**	-0.0912871	0.235702	-0.138675	0.387298		0.235702	-0.0912871
	Sig. (unilateral)	0.115999		0.3575	0.28955	0.23009	0.23009	0.0606676	0.115999	0.401294	0.201392	0.3575	0.0227501	0.207108		0.3575	0.28955	0.401294	0.3575	0.401294	0.3575	0.3575		0.144422	0.401294		0.23009	0.201392	0.201392	0.3575	0.3575	0.201392		0.23009	0.172889	0.401294	0.456375	0.0473688	0.401294	0.28955	0.172889		0.3575	0.172889	0.28955	0.0606676		0.172889	0.3575
	N	17	17	17	17	17	17	17	17	17	17	17	15	15	15	17	17	17	17	17	17	17	17	17	17	17	17	17	17	17	17	17	17	17	17	17	17	17	17	17	17	17	17	17	17	17	17	17	17
Tongue thrusting	Correlation coeficient	-0.367806		0.112367	,461*	0.227273	0.227273	-,477*	,618**	0.184637	0.13241	0.112367	0.408248	-0.166667		-0.26968	,461*	0.338502	-0.26968	-0.184637	-0.26968	,494*		,450*	0.338502		,485*	0.382518	-0.117698	,494*	-0.26968	0.367806		,485*	0.0435194	-0.184637	0.239949	0.242516	0.338502	0.170697	-0.290129	-0.184637	0.112367	-0.0435194	0.170697	-0.206584		-0.290129	-0.26968
	Sig. (unilateral)	0.0706152		0.326548	0.0326259	0.181651	0.181651	0.0282651	0.00672441	0.23009	0.29818	0.326548	0.0633152	0.266442		0.140356	0.0326259	0.0878672	0.140356	0.23009	0.140356	0.0239839		0.036025	0.0878672		0.0262267	0.0629992	0.318895	0.0239839	0.140356	0.0706152		0.0262267	0.430902	0.23009	0.152676	0.148685	0.0878672	0.24737	0.122919	0.23009	0.326548	0.430902	0.24737	0.204307		0.122919	0.140356
	N	17	17	17	17	17	17	17	17	17	17	17	15	15	15	17	17	17	17	17	17	17	17	17	17	17	17	17	17	17	17	17	17	17	17	17	17	17	17	17	17	17	17	17	17	17	17	17	17
Abnormal emotional response	Correlation coeficient	0.182323		-0.227866	-0.0192308	0.119488	-0.170697	0.0537086	0.381221	-0.138675	0.182323	-0.227866	,583*	-0.0680414		0.202548	0.307692	0.138675	0.202548	0.138675	0.202548	0.202548		0.032686	-,451*		-0.170697	-0.099449	-0.099449	0.202548	0.202548	0.381221		0.119488	,523*	0.138675	0.12805	0.201319	0.138675	0.307692	0.032686	0.138675	0.202548	0.032686	0.307692	0.0537086		-0.245145	-0.227866
	Sig. (unilateral)	0.232911		0.181025	0.469342	0.316342	0.24737	0.414948	0.0636439	0.28955	0.232911	0.181025	0.0145314	0.399521		0.208915	0.109205	0.28955	0.208915	0.28955	0.208915	0.208915		0.447989	0.0357117		0.24737	0.34539	0.34539	0.208915	0.208915	0.0636439		0.316342	0.0182235	0.28955	0.292187	0.193501	0.28955	0.109205	0.447989	0.28955	0.208915	0.447989	0.109205	0.414948		0.1634	0.181025
	N	17	17	17	17	17	17	17	17	17	17	17	15	15	15	17	17	17	17	17	17	17	17	17	17	17	17	17	17	17	17	17	17	17	17	17	17	17	17	17	17	17	17	17	17	17	17	17	17
Formal ASD evaluation	Correlation coeficient	-,540*		0.164992	0.25064	0.333712	0.0635642	-,417*	0.277746	0.161374	,509*	0.164992	0.353553	-0.288675		-0.235702	,555*	0.387298	0.164992	-0.161374	0.164992	,566*		0.349934	0.387298		0.333712	,509*	-0.0154303	,566*	-0.235702	0.277746		,604**	,426*	-0.161374	,411*	0.013387	0.387298	0.25064	-,426*	-0.161374	-0.235702	-0.16736	-0.0537086	-0.133333		-0.16736	-0.235702
	Sig. (unilateral)	0.0153768		0.254638	0.158036	0.0909631	0.399649	0.0477904	0.133288	0.259303	0.0208348	0.254638	0.0929384	0.140044		0.172889	0.0132109	0.0606676	0.254638	0.259303	0.254638	0.0118258		0.0807963	0.0606676		0.0909631	0.0208348	0.475392	0.0118258	0.172889	0.133288		0.00785814	0.0441881	0.259303	0.039712	0.477064	0.0606676	0.158036	0.0441881	0.259303	0.172889	0.251608	0.414948	0.296901		0.251608	0.172889
	N	17	17	17	17	17	17	17	17	17	17	17	15	15	15	17	17	17	17	17	17	17	17	17	17	17	17	17	17	17	17	17	17	17	17	17	17	17	17	17	17	17	17	17	17	17	17	17	17
Meet ASD criteria	Correlation coeficient	-,540*		0.164992	0.25064	0.333712	0.0635642	-,417*	0.277746	0.161374	,509*	0.164992	0.353553	-0.288675		-0.235702	,555*	0.387298	0.164992	-0.161374	0.164992	,566*		0.349934	0.387298		0.333712	,509*	-0.0154303	,566*	-0.235702	0.277746		,604**	,426*	-0.161374	,411*	0.013387	0.387298	0.25064	-,426*	-0.161374	-0.235702	-0.16736	-0.0537086	-0.133333		-0.16736	-0.235702
	Sig. (unilateral)	0.0153768		0.254638	0.158036	0.0909631	0.399649	0.0477904	0.133288	0.259303	0.0208348	0.254638	0.0929384	0.140044		0.172889	0.0132109	0.0606676	0.254638	0.259303	0.254638	0.0118258		0.0807963	0.0606676		0.0909631	0.0208348	0.475392	0.0118258	0.172889	0.133288		0.00785814	0.0441881	0.259303	0.039712	0.477064	0.0606676	0.158036	0.0441881	0.259303	0.172889	0.251608	0.414948	0.296901		0.251608	0.172889
	N	17	17	17	17	17	17	17	17	17	17	17	15	15	15	17	17	17	17	17	17	17	17	17	17	17	17	17	17	17	17	17	17	17	17	17	17	17	17	17	17	17	17	17	17	17	17	17	17
**. Correlation is significant p< 0.01 (1 tail).
*. Correlation is significant p< 0.05 (1 tail).
*ASD diagnosis according to the psychiatrists of the referring institutions.
[truncated: 18 more columns]
