# Supplementary material for: Variability in Phelan-McDermid Syndrome in a Cohort of 210 Individuals
Source: Front Genet. 2022 Apr 12;13:652454. doi: 10.3389/fgene.2022.652454 (PMC9044489; doi:10.3389/fgene.2022.652454)
Supplement: Supplementary file 10 [file Table5.XLSX]

## Sheet: Hoja1
Supplementary Table S5. Clinical HPO terms associated with 22qter deletions and SHANK3 sequence variants in the Spanish PMS individuals.
Clinical features	HPO #
Walked after 15 months (global developmental delay)	HP_0001263
Hypotonia	HP_0001290
Behavioral/Psychiatric abnormalities	HP_0000708
Delayed speech and language development	HP_0000750
High pain threshold, (abnormality of the pain sensation)	HP_0010832
Abnormality of the temperature regulation	HP_0004370
Wide nasal bridge	HP_0000431
Long eyelashes	HP_0000527
Bulbous nose	HP_0000414
Dental alt. (abnormality of the dentition)	HP_0000164
Pointed chin	HP_0000307
Impulsive (impulsivity)	HP_0100710
Ears abnormalities (Abnormal location of ears)	HP_0000357
Low-set ears	HP_0000369
Cardiac anomalies	HP_0001627, HP_0001626
Poor visual contact (Poor eye contact)	HP_0000817
Large/fleshly hands, (large hands)	HP_0001176
Autism spectrum disorders (ASD)	HP_0000729
Seizures (all types)	HP_0001250
Microcephaly	HP_0000252
Toe syndactyly	HP 0001770
Accelerated growth, centile >95th (overgrowth)	HP_0001548
Tall stature	HP_0000098
Ability to make sentences (Mild expressive language delay)	HP_0011346
Full brow (Thick eyebrow)	HP_0000574
Full/puffy eyelids (eyelid edema)	HP_0100540
Full cheeks	HP_0000293
Hypoplastic nails	HP_0001792
Dolichocephaly	HP_0000268
Decreased perspiration (Decreased sweating, hypohidrosis)	HP_0000966
Epicanthus	HP_0000286
Tongue thrusting (persistent repetition of actions)	HP_0031432
Biting	HP_0012169
Very sensitive to touch (abnormal emotion/affect behavior)	HP_0100851
Sleep disturbances	HP_0002360
Aggressive behavior	HP_0000182
Regression (Developmental regression	HP_0002376
Laughing w/o control (abnormal emotion/affect behavior)	HP:0100851
Excessive Screaming (abnormal emotion/affect behavior)	HP:0100851
Altered emotional response (Emotional liability)	HP_0000712
Brain imaging abnormalities (Abnormality of brain morphology)	HP_0012443
Decelerated growth, centil <3th (short stature)	HP_0004322
Flat mid face, (abnormality of the midface)	HP_0000309
Strabismus	HP_0000486
Ptosis	HP_0000508
Non-stop crying, (inappropriate crying)	HP_0030215
Deep set eyes	HP_0000490
Recurrent infections	HP_0002719
Macrocephaly	HP_0000256
Fifth finger clinodactyly	HP_0004209
Lymphedema	HP_0001004
Skinpicking	HP_00012166
Bad sphincter control (urinary bladder sphincter dysfunction)	HP_0002839
Hair pulling	HP_0012167
Hearing problems, (Abnormal auditory evoked potentials)	HP_0006958
Ophthalmology alterations (Abnormality of vision)	HP_0000504
Renal and Urogenital abnormalities. (Abnormality of the kidney; functional abnormality of the bladder)	HP_0000077, HP_0000009
Herniae	HP_0100790
Cleft palate	HP_0000175
Obesity	HP_0001513
Feed/digestive problems	HP_0025031
